# Supplementary material for: Di-μ-acetato-μ-aqua-bis­[acetatobis(1H-benzimidazole)cobalt(II)]
Source: Acta Crystallogr Sect E Struct Rep Online. 2008 May 30;64(Pt 6):m845–6. doi: 10.1107/S1600536808015596 (PMC2961362; doi:10.1107/S1600536808015596)
Supplement: Supplementary file 1 [file e-64-0m845-sup1.cif]

##############################################################################
###                                                                        ###
###        Electronic paper (Acta Crystallographica Section E)             ###
###                                                                        ###
##############################################################################
#                                                                            #
# This CIF contains the data in a paper accepted for publication in Acta     #
# Crystallographica Section E. It conforms to the requirements of Notes      #
# for Authors for Section E, and has been peer reviewed under the auspices   #
# of the IUCr Commission on Journals.                                        #
#                                                                            #
# Full details of the Crystallographic Information File format               #
# are given in the paper "The Crystallographic Information File (CIF):       #
# a New Standard Archive File for Crystallography" by S. R. Hall, F. H.      #
# Allen and I. D. Brown [Acta Cryst. (1991), A47, 655-685].                  #
#                                                                            #
# The current version of the core CIF dictionary is obtainable from          #
# ftp://ftp.iucr.org/pub/cif_core.dic. The current version number is 2.4.    #
#                                                                            #
# Software is freely available for graphical display of the structure(s) in  #
# this CIF.  For information consult the CIF home page http://www.iucr.org/  #
# cif/home.html                                                              #
#                                                                            #
# This file may be used for bona fide research purposes within the           #
# scientific community so long as proper attribution is given to the journal # 
# article from which it was obtained.                                        #
#                                                                            #
##############################################################################
                                             
data_global
_audit_creation_method     'WinGX routine CIF_UPDATE'
_audit_conform_dict_name     cif_core.dic
_audit_conform_dict_version     2.2
_journal_date_recd_electronic     2008-05-14
_journal_date_accepted     2008-05-23
_journal_name_full     'Acta Crystallographica, Section E'
_journal_year     2008
_journal_volume     64
_journal_issue      6
_journal_page_first     m845
_journal_page_last     m846
_journal_paper_category     QM
_journal_coeditor_code     SI2092
_publ_contact_author_name     'Silvio Decurtins'
_publ_contact_author_address
;
Departement f\"ur Chemie und Biochemie
Universit\"at Bern
Freiestrasse 3
CH-3012 Bern
Switzerland
;
_publ_contact_author_email     silvio.decurtins@iac.unibe.ch
_publ_contact_author_fax     '+41 31 631 39 95'
_publ_contact_author_phone     '+41 31 631 42 55'
_publ_section_title
;
Di-\m-acetato-\m-aqua-bis[acetatobis(1<i>H</i>-benzimidazole)cobalt(II)]
;
loop_
    _publ_author_name
    _publ_author_address
    'Iwan Zimmermann'
;
Departement f\"ur Chemie und Biochemie
Universit\"at Bern
Freiestrasse 3
CH-3012 Bern
Switzerland
;
    'Tony D. Keene'
;
Departement f\"ur Chemie und Biochemie
Universit\"at Bern
Freiestrasse 3
CH-3012 Bern
Switzerland
;
    'Antonia Neels'
;
Institut de Microtechnique
Jaquet Droz 1
CP 526
CH-2002 Neuch\^atel
Switzerland
;
    'Silvio Decurtins'
;
Departement f\"ur Chemie und Biochemie
Universit\"at Bern
Freiestrasse 3
CH-3012 Bern
Switzerland
;
data_I
_audit_creation_method     'WinGX routine CIF_UPDATE'
_chemical_name_systematic
;
Di-\m-acetato-\m-aqua-bis[acetatobis(1H-benzimidazole)cobalt(II)]
;
_chemical_formula_moiety     'C36 H38 Co2 N8 O9'
_chemical_formula_sum     'C36 H38 Co2 N8 O9'
_chemical_formula_iupac     '[Co2 (C2 H3 O2)4 (C7 H6 N2)4 (H2 O)]'
_chemical_formula_weight     844.6
_chemical_melting_point     N/A
_symmetry_cell_setting     orthorhombic
_symmetry_space_group_name_H-M     'A b a 2'
_symmetry_space_group_name_Hall     'A 2 -2ac'
loop_
    _symmetry_equiv_pos_as_xyz
    'x, y, z'
    '-x, -y, z'
    '-x+1/2, y+1/2, z'
    'x+1/2, -y+1/2, z'
    'x, y+1/2, z+1/2'
    '-x, -y+1/2, z+1/2'
    '-x+1/2, y+1, z+1/2'
    'x+1/2, -y+1, z+1/2'
_cell_length_a     18.663(4)
_cell_length_b     8.8101(18)
_cell_length_c     22.727(5)
_cell_angle_alpha     90
_cell_angle_beta     90
_cell_angle_gamma     90
_cell_volume     3736.7(13)
_cell_formula_units_Z     4
_cell_measurement_reflns_used     15135
_cell_measurement_theta_min     1.79
_cell_measurement_theta_max     29.53
_cell_measurement_temperature     150(2)
_exptl_crystal_description     block
_exptl_crystal_colour     red
_exptl_crystal_size_max     0.1
_exptl_crystal_size_mid     0.09
_exptl_crystal_size_min     0.08
_exptl_crystal_density_diffrn     1.501
_exptl_crystal_density_method     'not measured'
_exptl_crystal_F_000     1744
_exptl_absorpt_coefficient_mu     0.953
_exptl_absorpt_correction_type     multi-scan
_exptl_absorpt_process_details     '(MULscanABS in PLATON03; Spek, 2003)'
_exptl_absorpt_correction_T_min     0.914
_exptl_absorpt_correction_T_max     0.956
_diffrn_radiation_type     MoK\a
_diffrn_radiation_wavelength     0.71073
_diffrn_measurement_device_type     'Stoe IPDS'
_diffrn_measurement_method     '\f oscillation'
_diffrn_reflns_number     24157
_diffrn_reflns_av_R_equivalents     0.0691
_diffrn_reflns_theta_min     1.79
_diffrn_reflns_theta_max     29.27
_diffrn_reflns_theta_full     29.27
_diffrn_measured_fraction_theta_max     0.993
_diffrn_measured_fraction_theta_full     0.993
_diffrn_reflns_limit_h_min     -25
_diffrn_reflns_limit_h_max     25
_diffrn_reflns_limit_k_min     -12
_diffrn_reflns_limit_k_max     11
_diffrn_reflns_limit_l_min     -31
_diffrn_reflns_limit_l_max     31
_diffrn_standards_number     0
_diffrn_standards_interval_time     0
_diffrn_standards_decay_%     0
_reflns_number_total     5048
_reflns_number_gt     3698
_reflns_threshold_expression     I>2\s(I)
_refine_ls_structure_factor_coef     Fsqd
_refine_ls_matrix_type     full
_refine_ls_R_factor_gt     0.0352
_refine_ls_wR_factor_ref     0.0775
_refine_ls_goodness_of_fit_ref     0.886
_refine_ls_restrained_S_all     0.886
_refine_ls_number_reflns     5048
_refine_ls_number_parameters     252
_refine_ls_number_restraints     1
_refine_ls_hydrogen_treatment     constr
_refine_ls_weighting_scheme     calc
_refine_ls_weighting_details
                      'w=1/[\s^2^(Fo^2^)+(0.0441P)^2^] where P=(Fo^2^+2Fc^2^)/3'
_refine_ls_shift/su_max     0
_refine_diff_density_max     0.357
_refine_diff_density_min     -0.573
_refine_ls_extinction_method     'SHELXL97 (Sheldrick, 2008)'
_refine_ls_extinction_coef     0.00058(8)
_refine_ls_extinction_expression
                                    Fc^*^=kFc[1+0.001xFc^2^\l^3^/sin(2\q)]^-1/4^
_refine_ls_abs_structure_details     'Flack (1983), 2433 Friedel pairs'
_refine_ls_abs_structure_Flack     0.006(12)
loop_
    _atom_type_symbol
    _atom_type_description
    _atom_type_scat_dispersion_real
    _atom_type_scat_dispersion_imag
    _atom_type_scat_source
    C C 0.0033 0.0016 'International Tables Vol C Tables 4.2.6.8 and 6.1.1.4'
    H H 0 0 'International Tables Vol C Tables 4.2.6.8 and 6.1.1.4'
    N N 0.0061 0.0033 'International Tables Vol C Tables 4.2.6.8 and 6.1.1.4'
    O O 0.0106 0.006 'International Tables Vol C Tables 4.2.6.8 and 6.1.1.4'
    Co Co 0.3494 0.9721 'International Tables Vol C Tables 4.2.6.8 and 6.1.1.4'
_computing_data_collection     'EXPOSE in IPDS Software (Stoe & Cie, 2000)'
_computing_cell_refinement     'CELL in IPDS Software (Stoe & Cie, 2000)'
_computing_data_reduction     'INTEGRATE in IPDS Software (Stoe & Cie, 2000)'
_computing_structure_solution     'SIR92 (Altomare <i>et al.</i>,  1994)'
_computing_structure_refinement     'SHELXL97 (Sheldrick, 2008)'
_computing_molecular_graphics     'DIAMOND (Brandenberg, 1999)'
_computing_publication_material
                         'SHELXL97 (Sheldrick, 2008) and WinGX (Farrugia, 1999)'
loop_
    _atom_site_type_symbol
    _atom_site_label
    _atom_site_fract_x
    _atom_site_fract_y
    _atom_site_fract_z
    _atom_site_U_iso_or_equiv
    _atom_site_adp_type
    _atom_site_calc_flag
    _atom_site_refinement_flags
    _atom_site_occupancy
    _atom_site_disorder_assembly
    _atom_site_disorder_group
    Co Co1 0.081808(12) 0.11188(3) 0.166836(17) 0.02569(8) Uani d . 1 . .
    O O1W 0 0 0.21585(12) 0.0248(5) Uani d S 1 . .
    H H1W 0.0227 -0.0745 0.2412 0.03 Uiso calc PR 1 . .
    O O2 0.10002(8) -0.1571(2) 0.26630(9) 0.0362(4) Uani d . 1 . .
    O O1 0.16471(8) 0.0148(2) 0.21784(9) 0.0305(4) Uani d . 1 . .
    O O4 -0.09188(8) 0.0772(2) 0.11088(9) 0.0314(4) Uani d . 1 . .
    O O3 0.00530(9) 0.2253(2) 0.11937(9) 0.0365(4) Uani d . 1 . .
    N N1 0.16209(10) 0.2216(2) 0.11482(10) 0.0300(5) Uani d . 1 . .
    N N4 0.08897(11) 0.5364(3) 0.25660(14) 0.0434(6) Uani d . 1 . .
    H H22 0.0924 0.6335 0.2537 0.052 Uiso calc R 1 . .
    N N3 0.07962(10) 0.2950(2) 0.22915(11) 0.0318(5) Uani d . 1 . .
    N N2 0.26092(9) 0.3580(3) 0.10253(11) 0.0346(5) Uani d . 1 . .
    H H12 0.3015 0.3996 0.1104 0.042 Uiso calc R 1 . .
    C C27 0.08124(12) 0.3017(3) 0.29057(13) 0.0331(6) Uani d . 1 . .
    C C26 0.07634(14) 0.1894(3) 0.33343(13) 0.0389(6) Uani d . 1 . .
    H H26 0.0717 0.0877 0.3232 0.047 Uiso calc R 1 . .
    C C17 0.16144(11) 0.2838(3) 0.05885(12) 0.0268(5) Uani d . 1 . .
    C C22 0.08784(13) 0.4537(3) 0.30791(15) 0.0386(7) Uani d . 1 . .
    C C12 0.22350(12) 0.3704(3) 0.05085(12) 0.0298(5) Uani d . 1 . .
    C C21 0.08369(13) 0.4376(3) 0.21186(15) 0.0390(6) Uani d . 1 . .
    H H21 0.083 0.4669 0.1725 0.047 Uiso calc R 1 . .
    C C11 0.22226(12) 0.2688(3) 0.13860(12) 0.0329(6) Uani d . 1 . .
    H H11 0.2367 0.2431 0.1765 0.04 Uiso calc R 1 . .
    C C3 -0.05615(12) 0.1965(3) 0.10030(12) 0.0286(5) Uani d . 1 . .
    C C13 0.23834(15) 0.4491(3) -0.00066(13) 0.0409(7) Uani d . 1 . .
    H H13 0.2797 0.5071 -0.0049 0.049 Uiso calc R 1 . .
    C C16 0.11186(14) 0.2719(3) 0.01321(13) 0.0350(6) Uani d . 1 . .
    H H16 0.0706 0.2136 0.0173 0.042 Uiso calc R 1 . .
    C C2 0.22415(14) -0.1402(4) 0.28792(14) 0.0439(7) Uani d . 1 . .
    H H2A 0.2663 -0.1147 0.2658 0.066 Uiso calc R 1 . .
    H H2B 0.2225 -0.2479 0.294 0.066 Uiso calc R 1 . .
    H H2C 0.2255 -0.0895 0.3253 0.066 Uiso calc R 1 . .
    C C1 0.15851(12) -0.0905(3) 0.25437(12) 0.0286(5) Uani d . 1 . .
    C C4 -0.09095(15) 0.3150(4) 0.06247(15) 0.0434(7) Uani d . 1 . .
    H H4A -0.1143 0.267 0.0297 0.065 Uiso calc R 1 . .
    H H4B -0.0552 0.3841 0.0482 0.065 Uiso calc R 1 . .
    H H4C -0.1257 0.3698 0.0853 0.065 Uiso calc R 1 . .
    C C25 0.07865(17) 0.2341(4) 0.39177(15) 0.0514(8) Uani d . 1 . .
    H H25 0.0748 0.1607 0.421 0.062 Uiso calc R 1 . .
    C C23 0.09133(15) 0.4981(4) 0.36623(17) 0.0508(8) Uani d . 1 . .
    H H23 0.0967 0.5996 0.3766 0.061 Uiso calc R 1 . .
    C C15 0.12589(16) 0.3494(4) -0.03822(14) 0.0448(7) Uani d . 1 . .
    H H15 0.0932 0.3439 -0.069 0.054 Uiso calc R 1 . .
    C C24 0.08657(17) 0.3864(4) 0.40805(17) 0.0573(9) Uani d . 1 . .
    H H24 0.0886 0.4122 0.4477 0.069 Uiso calc R 1 . .
    C C14 0.18851(16) 0.4367(4) -0.04522(14) 0.0455(7) Uani d . 1 . .
    H H14 0.1964 0.4871 -0.0806 0.055 Uiso calc R 1 . .
loop_
    _atom_site_aniso_label
    _atom_site_aniso_U_11
    _atom_site_aniso_U_22
    _atom_site_aniso_U_33
    _atom_site_aniso_U_12
    _atom_site_aniso_U_13
    _atom_site_aniso_U_23
    Co1 0.01518(10) 0.02082(13) 0.04106(16) -0.00018(11) -0.00008(19)
                                                                     0.00135(18)
    O1W 0.0190(10) 0.0170(12) 0.0385(14) 0.0002(9) 0 0
    O2 0.0257(7) 0.0211(9) 0.0618(14) 0.0010(7) -0.0038(8) 0.0044(9)
    O1 0.0208(7) 0.0293(10) 0.0413(11) 0.0016(7) -0.0033(7) 0.0022(8)
    O4 0.0185(7) 0.0307(10) 0.0450(11) -0.0010(6) -0.0023(7) 0.0060(8)
    O3 0.0191(7) 0.0347(11) 0.0558(12) -0.0030(7) -0.0059(8) 0.0147(9)
    N1 0.0189(9) 0.0282(12) 0.0429(13) -0.0043(8) -0.0002(9) 0.0011(9)
    N4 0.0312(11) 0.0187(11) 0.0802(19) -0.0033(9) 0.0069(12) -0.0051(12)
    N3 0.0253(9) 0.0194(10) 0.0506(13) 0.0005(9) 0.0034(10) -0.0016(9)
    N2 0.0161(8) 0.0391(13) 0.0486(14) -0.0069(8) 0.0019(9) 0.0006(11)
    C27 0.0199(9) 0.0234(13) 0.0562(17) 0.0021(10) -0.0002(11) -0.0076(11)
    C26 0.0376(13) 0.0283(14) 0.0508(17) 0.0062(11) -0.0028(12) -0.0050(12)
    C17 0.0214(10) 0.0212(12) 0.0377(14) 0.0021(9) 0.0032(10) -0.0046(10)
    C22 0.0231(11) 0.0221(13) 0.071(2) 0.0000(10) 0.0002(12) -0.0106(13)
    C12 0.0214(10) 0.0302(15) 0.0380(14) -0.0002(9) 0.0044(9) -0.0027(11)
    C21 0.0317(12) 0.0214(12) 0.0640(19) -0.0009(11) 0.0095(13) 0.0013(13)
    C11 0.0202(10) 0.0376(14) 0.0410(15) -0.0032(10) -0.0018(10) 0.0031(12)
    C3 0.0197(10) 0.0299(14) 0.0364(14) 0.0046(9) 0.0000(10) -0.0001(11)
    C13 0.0354(13) 0.0378(16) 0.0496(18) -0.0009(12) 0.0130(12) 0.0006(13)
    C16 0.0276(11) 0.0312(15) 0.0462(17) 0.0012(11) -0.0038(11) -0.0101(13)
    C2 0.0308(13) 0.055(2) 0.0460(18) 0.0090(12) -0.0084(12) 0.0021(15)
    C1 0.0240(10) 0.0215(13) 0.0404(14) 0.0048(9) -0.0031(10) -0.0063(11)
    C4 0.0350(14) 0.0406(17) 0.0545(19) -0.0001(12) -0.0108(14) 0.0165(15)
    C25 0.0548(18) 0.0489(19) 0.0504(18) 0.0122(15) -0.0070(16) -0.0068(15)
    C23 0.0376(14) 0.0388(17) 0.076(2) 0.0034(13) -0.0068(15) -0.0244(18)
    C15 0.0474(15) 0.0504(19) 0.0367(16) 0.0072(14) -0.0048(12) -0.0087(14)
    C24 0.0567(18) 0.055(2) 0.060(2) 0.0147(16) -0.0184(18) -0.0205(19)
    C14 0.0523(16) 0.0474(18) 0.0367(16) 0.0046(14) 0.0084(13) 0.0004(14)
_geom_special_details
;
All e.s.d.'s (except the e.s.d. in the dihedral angle between two l.s. planes)
are estimated using the full covariance matrix. The cell e.s.d.'s are taken
into account individually in the estimation of e.s.d.'s in distances, angles
and torsion angles; correlations between e.s.d.'s in cell parameters are only
used when they are defined by crystal symmetry. An approximate (isotropic)
treatment of cell e.s.d.'s is used for estimating e.s.d.'s involving l.s.
planes.
;
loop_
    _geom_bond_atom_site_label_1
    _geom_bond_atom_site_label_2
    _geom_bond_site_symmetry_2
    _geom_bond_distance
    _geom_bond_publ_flag
    Co1 O3 . 2.0495(18) y
    Co1 O4 2 2.1044(19) y
    Co1 O1 . 2.1141(17) y
    Co1 O1W . 2.1315(15) y
    Co1 N1 . 2.139(2) y
    Co1 N3 . 2.147(2) y
    O1W Co1 2 2.1315(15) ?
    O1W H1W . 0.97 ?
    O2 C1 . 1.269(3) y
    O1 C1 . 1.250(3) y
    O4 C3 . 1.267(3) y
    O4 Co1 2 2.1044(19) ?
    O3 C3 . 1.252(3) y
    N1 C11 . 1.314(3) ?
    N1 C17 . 1.385(3) ?
    N4 C21 . 1.342(4) ?
    N4 C22 . 1.375(4) ?
    N4 H22 . 0.86 ?
    N3 C21 . 1.319(4) ?
    N3 C27 . 1.397(4) ?
    N2 C11 . 1.346(3) ?
    N2 C12 . 1.371(4) ?
    N2 H12 . 0.86 ?
    C27 C26 . 1.391(4) ?
    C27 C22 . 1.402(4) ?
    C26 C25 . 1.384(4) ?
    C26 H26 . 0.93 ?
    C17 C16 . 1.394(3) ?
    C17 C12 . 1.399(3) ?
    C22 C23 . 1.383(5) ?
    C12 C13 . 1.389(4) ?
    C21 H21 . 0.93 ?
    C11 H11 . 0.93 ?
    C3 C4 . 1.501(4) ?
    C13 C14 . 1.379(4) ?
    C13 H13 . 0.93 ?
    C16 C15 . 1.379(4) ?
    C16 H16 . 0.93 ?
    C2 C1 . 1.508(3) ?
    C2 H2A . 0.96 ?
    C2 H2B . 0.96 ?
    C2 H2C . 0.96 ?
    C4 H4A . 0.96 ?
    C4 H4B . 0.96 ?
    C4 H4C . 0.96 ?
    C25 C24 . 1.400(5) ?
    C25 H25 . 0.93 ?
    C23 C24 . 1.371(5) ?
    C23 H23 . 0.93 ?
    C15 C14 . 1.408(4) ?
    C15 H15 . 0.93 ?
    C24 H24 . 0.93 ?
    C14 H14 . 0.93 ?
loop_
    _geom_angle_atom_site_label_1
    _geom_angle_atom_site_label_2
    _geom_angle_atom_site_label_3
    _geom_angle_site_symmetry_1
    _geom_angle_site_symmetry_3
    _geom_angle
    _geom_angle_publ_flag
    O3 Co1 O4 . 2 97.48(8) y
    O3 Co1 O1 . . 174.69(7) y
    O4 Co1 O1 2 . 86.88(7) y
    O3 Co1 O1W . . 90.09(6) y
    O4 Co1 O1W 2 . 90.78(7) y
    O1 Co1 O1W . . 92.89(6) y
    O3 Co1 N1 . . 88.66(8) y
    O4 Co1 N1 2 . 87.79(8) y
    O1 Co1 N1 . . 88.48(7) y
    O1W Co1 N1 . . 177.97(9) y
    O3 Co1 N3 . . 88.14(8) y
    O4 Co1 N3 2 . 174.38(8) y
    O1 Co1 N3 . . 87.50(8) y
    O1W Co1 N3 . . 89.38(8) y
    N1 Co1 N3 . . 92.19(8) y
    Co1 O1W Co1 2 . 116.98(13) y
    Co1 O1W H1W 2 . 108.1 ?
    Co1 O1W H1W . . 108.1 ?
    C1 O1 Co1 . . 126.63(14) ?
    C3 O4 Co1 . 2 136.38(16) ?
    C3 O3 Co1 . . 136.17(18) ?
    C11 N1 C17 . . 105.1(2) ?
    C11 N1 Co1 . . 120.94(18) ?
    C17 N1 Co1 . . 132.86(15) ?
    C21 N4 C22 . . 107.3(2) ?
    C21 N4 H22 . . 126.3 ?
    C22 N4 H22 . . 126.3 ?
    C21 N3 C27 . . 104.9(2) ?
    C21 N3 Co1 . . 121.2(2) ?
    C27 N3 Co1 . . 133.63(17) ?
    C11 N2 C12 . . 107.17(19) ?
    C11 N2 H12 . . 126.4 ?
    C12 N2 H12 . . 126.4 ?
    C26 C27 N3 . . 131.9(2) ?
    C26 C27 C22 . . 119.2(3) ?
    N3 C27 C22 . . 108.8(3) ?
    C25 C26 C27 . . 117.8(3) ?
    C25 C26 H26 . . 121.1 ?
    C27 C26 H26 . . 121.1 ?
    N1 C17 C16 . . 131.3(2) ?
    N1 C17 C12 . . 109.1(2) ?
    C16 C17 C12 . . 119.6(3) ?
    N4 C22 C23 . . 131.5(3) ?
    N4 C22 C27 . . 105.6(3) ?
    C23 C22 C27 . . 122.9(3) ?
    N2 C12 C13 . . 131.3(2) ?
    N2 C12 C17 . . 105.5(2) ?
    C13 C12 C17 . . 123.2(3) ?
    N3 C21 N4 . . 113.3(3) ?
    N3 C21 H21 . . 123.3 ?
    N4 C21 H21 . . 123.3 ?
    N1 C11 N2 . . 113.1(2) ?
    N1 C11 H11 . . 123.4 ?
    N2 C11 H11 . . 123.4 ?
    O3 C3 O4 . . 125.8(2) ?
    O3 C3 C4 . . 117.0(2) ?
    O4 C3 C4 . . 117.2(2) ?
    C14 C13 C12 . . 116.4(3) ?
    C14 C13 H13 . . 121.8 ?
    C12 C13 H13 . . 121.8 ?
    C15 C16 C17 . . 117.9(3) ?
    C15 C16 H16 . . 121.1 ?
    C17 C16 H16 . . 121.1 ?
    C1 C2 H2A . . 109.5 ?
    C1 C2 H2B . . 109.5 ?
    H2A C2 H2B . . 109.5 ?
    C1 C2 H2C . . 109.5 ?
    H2A C2 H2C . . 109.5 ?
    H2B C2 H2C . . 109.5 ?
    O1 C1 O2 . . 124.4(2) ?
    O1 C1 C2 . . 118.4(2) ?
    O2 C1 C2 . . 117.2(2) ?
    C3 C4 H4A . . 109.5 ?
    C3 C4 H4B . . 109.5 ?
    H4A C4 H4B . . 109.5 ?
    C3 C4 H4C . . 109.5 ?
    H4A C4 H4C . . 109.5 ?
    H4B C4 H4C . . 109.5 ?
    C26 C25 C24 . . 121.9(4) ?
    C26 C25 H25 . . 119 ?
    C24 C25 H25 . . 119 ?
    C24 C23 C22 . . 117.3(3) ?
    C24 C23 H23 . . 121.4 ?
    C22 C23 H23 . . 121.4 ?
    C16 C15 C14 . . 121.6(3) ?
    C16 C15 H15 . . 119.2 ?
    C14 C15 H15 . . 119.2 ?
    C23 C24 C25 . . 120.8(3) ?
    C23 C24 H24 . . 119.6 ?
    C25 C24 H24 . . 119.6 ?
    C13 C14 C15 . . 121.3(3) ?
    C13 C14 H14 . . 119.3 ?
    C15 C14 H14 . . 119.3 ?
loop_
    _geom_hbond_atom_site_label_D
    _geom_hbond_atom_site_label_H
    _geom_hbond_atom_site_label_A
    _geom_hbond_site_symmetry_A
    _geom_hbond_distance_DH
    _geom_hbond_distance_HA
    _geom_hbond_distance_DA
    _geom_hbond_angle_DHA
    _geom_hbond_publ_flag
    O1W H1W O2 . 0.97 1.714 2.591(2) 148.5 yes
    N4 H22 O2 1_565 0.86 1.87 2.717(3) 167 yes
    N2 H12 O4 4_555 0.86 2.00 2.812(2) 157 yes
