# Supplementary material for: Di-μ-acetato-μ-aqua-bis­[acetatobis(1H-benzimidazole)cobalt(II)]
Source: Acta Crystallogr Sect E Struct Rep Online. 2008 May 30;64(Pt 6):m845–6. doi: 10.1107/S1600536808015596 (PMC2961362; doi:10.1107/S1600536808015596)
Supplement: Supplementary file 2 [file e-64-0m845-Isup2.hkl]

#
# h,k,l, Fc-squared, Fo-squared, sigma(Fo-squared) and status flag
#
data_I
_shelx_title ' aba2 in Aba2'
_shelx_refln_list_code          4
_shelx_F_calc_maximum      534.13
_exptl_crystal_F_000      1744.00
_reflns_d_resolution_high  0.7268
 
loop_
 _symmetry_equiv_pos_as_xyz
 'x, y, z'
 '-x, -y, z'
 '-x+1/2, y+1/2, z'
 'x+1/2, -y+1/2, z'
 'x, y+1/2, z+1/2'
 '-x, -y+1/2, z+1/2'
 '-x+1/2, y+1, z+1/2'
 'x+1/2, -y+1, z+1/2'
 
_cell_length_a    18.6625
_cell_length_b     8.8101
_cell_length_c    22.7266
_cell_angle_alpha  90.000
_cell_angle_beta   90.000
_cell_angle_gamma  90.000
 
_shelx_F_squared_multiplier     1.000
 
loop_
 _refln_index_h
 _refln_index_k
 _refln_index_l
 _refln_F_squared_calc
 _refln_F_squared_meas
 _refln_F_squared_sigma
 _refln_observed_status
   1   1 -31      145.38       61.87    142.58 o
   2   1 -31       19.28       27.65    197.67 o
   0   0 -30      339.30      185.03    276.22 o
   2   0 -30      199.91      172.40    189.58 o
   4   0 -30       95.11       74.84    119.36 o
   6   0 -30     1397.62     1323.48    125.86 o
   0   2 -30       57.53      104.39    191.04 o
   1   2 -30      122.10       88.45     97.62 o
   2   2 -30       67.53       60.26    111.62 o
   3   2 -30      297.46      437.48     89.10 o
   4   2 -30       15.53      -14.49     97.47 o
   5   2 -30      127.61      122.01     84.65 o
   1   1 -29       26.00       39.57     88.86 o
   2   1 -29      132.78      222.77     97.26 o
   3   1 -29      101.10       68.03     87.00 o
   4   1 -29       37.84       98.37     92.91 o
   5   1 -29      313.00      363.14     76.93 o
   6   1 -29        7.69      -50.42     80.73 o
   7   1 -29      342.10      264.95     83.18 o
   8   1 -29       91.63       66.23     75.86 o
   9   1 -29        0.52       15.29     90.23 o
   1   3 -29      139.58      156.24     88.97 o
   2   3 -29      796.71      655.52     86.60 o
   3   3 -29        7.16       31.23     80.57 o
   4   3 -29      409.99      355.41     92.07 o
   5   3 -29       40.38       95.89     82.61 o
   6   3 -29       14.21       39.49     77.21 o
   7   3 -29      160.87       99.13    208.85 o
   0   0 -28      205.91      215.03    172.96 o
   2   0 -28      221.63      278.49    125.90 o
   4   0 -28       88.84      114.76    124.54 o
   6   0 -28      592.32      515.69    115.12 o
   8   0 -28      324.86      319.80     99.33 o
  10   0 -28      122.12       14.82    121.52 o
   0   2 -28       76.24       81.91    142.59 o
   1   2 -28      179.41      145.37    101.71 o
   2   2 -28       14.26       89.08    101.68 o
   3   2 -28      574.78      587.36     84.18 o
   4   2 -28        2.88        3.06     88.53 o
   5   2 -28      159.62      147.77     74.45 o
   6   2 -28       58.34       62.42     74.00 o
   7   2 -28      277.70      242.60     82.86 o
   8   2 -28       26.27       62.80     76.34 o
   9   2 -28      445.00      346.46     79.99 o
  10   2 -28       50.61      120.30     71.82 o
   0   4 -28      550.39      495.37    100.04 o
   1   4 -28       41.31       39.26     83.55 o
   2   4 -28      190.95      182.79     87.93 o
   3   4 -28       63.40       77.80     83.94 o
   4   4 -28      104.61       97.90     88.90 o
   5   4 -28        9.31       36.27     76.12 o
   6   4 -28      299.07      296.29     92.42 o
   7   4 -28       21.83       87.37     93.96 o
   1   1 -27      182.54      260.92    101.14 o
   2   1 -27      228.36      280.89     88.27 o
   3   1 -27       26.92      -29.14     93.60 o
   4   1 -27      140.56      176.41     77.29 o
   5   1 -27      499.18      487.17     75.96 o
   6   1 -27        6.86       53.08     74.87 o
   7   1 -27      440.29      512.45     69.31 o
   8   1 -27      234.40      206.71     64.37 o
   9   1 -27        9.33        7.26     71.09 o
  10   1 -27      113.88      155.39     75.85 o
  11   1 -27      154.52      214.14     78.07 o
  12   1 -27       21.31       83.55     71.10 o
   1   3 -27      152.22      252.53    109.98 o
   2   3 -27      476.04      426.47     74.59 o
   3   3 -27        4.65      -43.61     77.23 o
   4   3 -27      479.10      455.01     84.10 o
   5   3 -27      193.91      152.99     75.23 o
   6   3 -27       23.14      128.67     76.00 o
   7   3 -27      200.44      193.88     71.93 o
   8   3 -27      339.38      240.03     83.57 o
   9   3 -27        9.07       -7.20     76.37 o
  10   3 -27      462.52      298.42     80.68 o
  11   3 -27      230.16      255.01     81.76 o
   1   5 -27      416.58      318.82     71.98 o
   2   5 -27        2.13      -13.57     73.15 o
   3   5 -27       24.77      -35.48     89.79 o
   4   5 -27       71.69      107.15     85.20 o
   5   5 -27      168.99      118.78     86.77 o
   6   5 -27      201.43      215.12     92.46 o
   7   5 -27       85.94       74.32    140.69 o
   0   0 -26      702.32      681.32    153.27 o
   2   0 -26      299.16      369.78    123.00 o
   4   0 -26       24.22       19.30    155.62 o
   6   0 -26      851.34      802.97     94.12 o
   8   0 -26      207.66      159.37     96.89 o
  10   0 -26      144.89      156.11     93.57 o
  12   0 -26      266.83      247.55    106.29 o
  14   0 -26      320.93      134.85    107.21 o
   0   2 -26       37.03       10.84    158.38 o
   1   2 -26      348.31      433.31     80.42 o
   2   2 -26      106.47      154.07    101.28 o
   3   2 -26     1359.57     1361.56     81.53 o
   4   2 -26       37.40       74.29     68.95 o
   5   2 -26      206.84      270.33     76.91 o
   6   2 -26      343.11      371.93     73.98 o
   7   2 -26      250.54      252.97     66.94 o
   8   2 -26       37.25      109.79     66.69 o
   9   2 -26      892.21      740.07     67.77 o
  10   2 -26       47.81       21.68     63.86 o
  11   2 -26      309.68      236.98     70.54 o
  12   2 -26      112.77       92.31     71.96 o
  13   2 -26      146.57       61.07     76.69 o
   0   4 -26      571.91      322.65    100.45 o
   1   4 -26      181.82      254.70     77.25 o
   2   4 -26       28.49      118.21     72.49 o
   3   4 -26      138.84      166.60     72.90 o
   4   4 -26       50.17       91.55     82.76 o
   5   4 -26       34.04        3.32     75.37 o
   6   4 -26      407.75      347.60     80.48 o
   7   4 -26       46.05       36.95     74.40 o
   8   4 -26      274.91      225.71     78.59 o
   9   4 -26      131.84       87.73     73.98 o
  10   4 -26       39.19       56.43     78.84 o
  11   4 -26       26.97       90.36     77.82 o
   0   6 -26      290.42      252.80    122.39 o
   1   6 -26       66.10       76.74     72.51 o
   2   6 -26      179.63      140.44     75.85 o
   3   6 -26      615.48      512.23     87.60 o
   4   6 -26       89.24      101.35     73.79 o
   5   6 -26       31.70       56.10     77.07 o
   6   6 -26      166.81      127.39    143.91 o
   1   1 -25      208.89      223.47     85.05 o
   2   1 -25      840.63      971.41     98.72 o
   3   1 -25      109.62       79.18     73.56 o
   4   1 -25      968.81     1014.57     72.25 o
   5   1 -25      364.97      454.41     71.39 o
   6   1 -25       24.78       69.26     68.91 o
   7   1 -25      365.70      382.57     63.83 o
   8   1 -25      835.20      845.94     68.04 o
   9   1 -25      100.26      112.33     63.67 o
  10   1 -25      168.91      192.48     71.84 o
  11   1 -25      272.15      257.49     66.15 o
  12   1 -25        5.96       51.84     64.85 o
  13   1 -25      244.56      179.77     67.73 o
  14   1 -25      123.61       61.77     72.52 o
  15   1 -25       32.22       63.49     88.88 o
   1   3 -25      120.99      129.43     90.11 o
   2   3 -25      914.70     1016.97     69.56 o
   3   3 -25       62.08       55.07     68.16 o
   4   3 -25      929.74      903.14     81.33 o
   5   3 -25      319.82      331.07     75.11 o
   6   3 -25        4.09       49.72     66.38 o
   7   3 -25      295.99      247.14     74.58 o
   8   3 -25      885.53      923.97     81.58 o
   9   3 -25       27.27       29.56     73.93 o
  10   3 -25      577.39      496.20     69.61 o
  11   3 -25      285.05      203.51     72.32 o
  12   3 -25       24.62       50.23     68.79 o
  13   3 -25      357.43      230.37     83.15 o
   1   5 -25      419.58      397.60     71.04 o
   2   5 -25      406.57      326.60     70.89 o
   3   5 -25      117.27      161.24     81.35 o
   4   5 -25       65.86       72.77     78.15 o
   5   5 -25      378.63      417.33     85.17 o
   6   5 -25       50.92       86.99     79.82 o
   7   5 -25      283.73      237.98     74.77 o
   8   5 -25      109.58      115.94     83.44 o
   9   5 -25       50.20       42.14     85.54 o
  10   5 -25      127.66       82.31     79.89 o
  11   5 -25      153.37      116.77    126.89 o
   1   7 -25      143.99       57.66     84.56 o
   2   7 -25      201.27      233.21     80.60 o
   3   7 -25       44.75       65.45     89.05 o
   4   7 -25      229.77       18.24    291.51 o
   0   0 -24     2248.81     2789.18    205.68 o
   2   0 -24      222.60      118.13     98.90 o
   4   0 -24       85.33      186.49    100.04 o
   6   0 -24      373.92      335.25     87.89 o
   8   0 -24      248.93      322.15     90.73 o
  10   0 -24      331.82      277.34     87.06 o
  12   0 -24      787.28      690.41     94.23 o
  14   0 -24      719.96      483.81    108.33 o
  16   0 -24        2.19        1.59     98.11 o
   0   2 -24      916.03      879.35    145.33 o
   1   2 -24      226.01      241.74     77.84 o
   2   2 -24       27.92       45.11     77.22 o
   3   2 -24     1774.56     1912.27    116.66 o
   4   2 -24       42.80       28.90     74.20 o
   5   2 -24      761.58      826.97     61.71 o
   6   2 -24      693.65      666.65     81.90 o
   7   2 -24      324.45      349.73     62.35 o
   8   2 -24      120.38      175.78     63.47 o
   9   2 -24     1177.04     1211.31     65.46 o
  10   2 -24       34.47       85.78     61.81 o
  11   2 -24      484.33      399.41     69.47 o
  12   2 -24      327.43      308.88     69.22 o
  13   2 -24      257.01      250.97     71.94 o
  14   2 -24        6.32       22.07     70.58 o
  15   2 -24      449.00      264.36     76.90 o
   0   4 -24     1642.85     1603.32    103.56 o
   1   4 -24      286.60      281.36     66.76 o
   2   4 -24      173.71      200.04     74.08 o
   3   4 -24      281.04      262.20     68.09 o
   4   4 -24      666.73      654.04     72.96 o
   5   4 -24       23.81       -3.61     74.73 o
   6   4 -24      915.21      859.42     66.49 o
   7   4 -24      170.27      152.59     68.01 o
   8   4 -24      511.09      469.18     81.61 o
   9   4 -24      138.60      100.28     74.30 o
  10   4 -24       75.05        7.03     72.78 o
  11   4 -24       43.05       96.17     74.68 o
  12   4 -24      331.75      250.61     74.36 o
  13   4 -24       37.34       80.72     78.84 o
   0   6 -24      321.48      313.12    100.79 o
   1   6 -24       76.41       92.65     82.18 o
   2   6 -24       42.31       21.54     68.87 o
   3   6 -24      274.56      234.14     69.50 o
   4   6 -24        8.15       55.15     76.37 o
   5   6 -24      227.56      271.02     78.27 o
   6   6 -24       93.38       76.78     71.96 o
   7   6 -24      237.03      225.76     76.50 o
   8   6 -24       46.48       44.06     73.92 o
   9   6 -24      391.29      349.16     79.70 o
  10   6 -24        9.34       16.70     99.66 o
   1   1 -23     1229.13     1331.85     81.25 o
   2   1 -23      360.41      456.54     80.50 o
   3   1 -23       67.05      144.50     79.01 o
   4   1 -23     1488.42     1421.10     85.26 o
   5   1 -23      537.89      629.69     67.22 o
   6   1 -23      167.20      189.75     60.52 o
   7   1 -23      537.79      611.93     64.66 o
   8   1 -23      750.55      764.56     64.97 o
   9   1 -23      231.02      210.29     58.67 o
  10   1 -23     1169.55     1133.39     66.00 o
  11   1 -23      605.59      555.82     64.54 o
  12   1 -23       52.82       46.21     67.41 o
  13   1 -23      808.74      755.81     70.91 o
  14   1 -23      145.94      198.06     68.46 o
  15   1 -23        7.74       48.78     68.85 o
  16   1 -23      398.61      308.85     73.29 o
  17   1 -23      296.69      270.29     83.67 o
   1   3 -23      644.31      717.45     92.88 o
   2   3 -23     1134.73     1182.34     71.36 o
   3   3 -23      143.68      176.66     64.21 o
   4   3 -23      512.24      566.20     74.80 o
   5   3 -23      817.96      855.13     62.66 o
   6   3 -23        6.02       34.84     60.75 o
   7   3 -23      582.40      603.23     60.79 o
   8   3 -23      974.36     1035.95     74.91 o
   9   3 -23       20.86       29.55     70.08 o
  10   3 -23      441.70      419.60     66.07 o
  11   3 -23      467.61      464.37     71.73 o
  12   3 -23       10.95       56.79     70.07 o
  13   3 -23      497.21      418.54     68.70 o
  14   3 -23      407.19      347.33     83.81 o
  15   3 -23        3.81       -2.38     81.77 o
  16   3 -23      243.79      214.98    163.59 o
   1   5 -23      358.62      381.08     62.58 o
   2   5 -23      166.38      163.24     67.53 o
   3   5 -23       44.59       75.61     75.26 o
   4   5 -23      217.15      330.00     72.47 o
   5   5 -23      693.30      694.24     83.49 o
   6   5 -23       17.61       51.19     66.01 o
   7   5 -23      958.61      947.44     73.75 o
   8   5 -23      136.02      149.68     73.15 o
   9   5 -23       95.75      145.64     70.63 o
  10   5 -23      194.80      182.55     67.61 o
  11   5 -23      109.48      142.00     75.22 o
  12   5 -23       51.77       58.67     77.24 o
  13   5 -23      269.96      235.44     84.23 o
   1   7 -23      242.58      234.69     77.35 o
   2   7 -23      124.83      137.44     78.43 o
   3   7 -23       52.94       39.23     75.73 o
   4   7 -23      482.98      402.81     79.80 o
   5   7 -23       21.84       -8.00     75.26 o
   6   7 -23       17.48       55.51     74.61 o
   7   7 -23      165.08      108.78     91.55 o
   8   7 -23      315.11      251.94     80.89 o
   0   0 -22     1243.37     1687.58    141.81 o
   2   0 -22     2573.91     2236.81    222.91 o
   4   0 -22     1268.91     1194.14     98.71 o
   6   0 -22      194.64      230.15     98.25 o
   8   0 -22      653.47      733.70     76.93 o
  10   0 -22      875.65      775.79     89.04 o
  12   0 -22     3921.29     3678.62    191.74 o
  14   0 -22      461.75      539.48     90.11 o
  16   0 -22      396.56      326.05    106.32 o
  18   0 -22      632.17      440.50     91.13 o
   0   2 -22     2295.27     2569.32    166.84 o
   1   2 -22     2121.01     2196.95     92.94 o
   2   2 -22       24.11       -3.69     77.41 o
   3   2 -22     1345.95     1382.63     74.74 o
   4   2 -22      339.74      251.92     62.30 o
   5   2 -22     1319.44     1347.80     65.60 o
   6   2 -22      345.50      352.66     55.78 o
   7   2 -22      664.79      656.73     63.51 o
   8   2 -22       93.84      104.98     61.47 o
   9   2 -22     1087.89     1108.11     68.46 o
  10   2 -22        5.89       41.63     58.22 o
  11   2 -22      481.98      407.13     57.72 o
  12   2 -22      359.55      336.07     60.77 o
  13   2 -22       64.65       97.77     62.48 o
  14   2 -22       66.24        1.79     73.60 o
  15   2 -22      634.55      534.79     77.39 o
  16   2 -22      116.67       39.51     74.38 o
  17   2 -22      377.41      239.10     74.86 o
   0   4 -22      394.98      350.92     91.62 o
   1   4 -22       82.69      145.69     67.61 o
   2   4 -22      452.36      558.09     77.96 o
   3   4 -22      260.49      278.79     66.23 o
   4   4 -22     1104.54     1156.77     69.59 o
   5   4 -22       40.77       83.75     69.50 o
   6   4 -22     1581.86     1642.80     67.88 o
   7   4 -22       34.07      105.35     62.45 o
   8   4 -22      797.55      770.29     64.98 o
   9   4 -22      221.52      263.99     74.30 o
  10   4 -22      139.48      135.00     70.11 o
  11   4 -22        7.66       50.92     65.05 o
  12   4 -22      387.80      353.79     63.23 o
  13   4 -22       92.59      123.84     64.86 o
  14   4 -22      120.14       91.82     83.01 o
  15   4 -22       98.66      148.81     73.16 o
  16   4 -22      236.13      118.27     94.27 o
   0   6 -22      892.12      958.93     84.27 o
   1   6 -22       80.37       82.38     66.33 o
   2   6 -22      204.80      232.40     59.03 o
   3   6 -22      513.51      516.02     65.45 o
   4   6 -22      393.00      321.41     74.28 o
   5   6 -22      583.95      592.86     69.75 o
   6   6 -22      579.74      601.65     71.07 o
   7   6 -22      577.91      548.49     71.60 o
   8   6 -22       94.57      181.20     72.51 o
   9   6 -22      619.37      616.22     78.58 o
  10   6 -22        7.05       28.72     77.76 o
  11   6 -22       71.38       91.26     71.38 o
  12   6 -22      413.54      304.04     74.11 o
  13   6 -22       28.71       70.01    194.73 o
   0   8 -22      701.03      484.70     96.48 o
   1   8 -22       28.13       14.95     74.69 o
   2   8 -22      456.85      350.97     82.77 o
   3   8 -22      399.56      352.98     83.06 o
   4   8 -22      106.87       79.82     76.94 o
   5   8 -22      100.28      102.84     77.98 o
   6   8 -22       95.49       79.52     76.20 o
   1   1 -21     1705.13     1775.90    133.61 o
   2   1 -21      463.67      522.63     68.55 o
   3   1 -21      259.83      252.44     68.41 o
   4   1 -21      761.79      601.45     75.26 o
   5   1 -21       49.59       73.97     61.32 o
   6   1 -21      357.51      359.08     51.75 o
   7   1 -21      273.52      346.50     58.54 o
   8   1 -21      127.34       71.15     60.81 o
   9   1 -21       32.12       54.28     57.00 o
  10   1 -21      618.06      615.18     62.24 o
  11   1 -21      702.54      788.92     59.33 o
  12   1 -21      101.01      166.04     61.34 o
  13   1 -21      955.90      846.39     96.17 o
  14   1 -21      199.15      209.65     63.54 o
  15   1 -21       24.15       73.16     64.39 o
  16   1 -21      171.20      190.31     71.60 o
  17   1 -21       68.49      139.69     72.40 o
  18   1 -21       45.50       36.61     71.72 o
   1   3 -21      541.92      582.81     72.89 o
   2   3 -21     1325.92     1280.85    109.65 o
   3   3 -21       54.30       66.48     64.74 o
   4   3 -21     2529.86     2398.96     68.04 o
   5   3 -21     1418.87     1479.90     65.74 o
   6   3 -21      131.00      132.02     62.43 o
   7   3 -21      484.35      475.27     55.69 o
   8   3 -21     2140.62     2101.77     63.60 o
   9   3 -21      222.73      217.83     66.10 o
  10   3 -21     1253.40     1248.11     63.98 o
  11   3 -21      484.62      481.61     59.64 o
  12   3 -21       58.98      120.26     57.62 o
  13   3 -21      328.99      316.81     70.36 o
  14   3 -21      965.02      873.19     69.44 o
  15   3 -21       30.08       86.99     70.07 o
  16   3 -21     1086.68      861.52     71.70 o
  17   3 -21      644.82      536.38     72.05 o
   1   5 -21      761.66      771.00     61.62 o
   2   5 -21       10.84      -17.73     63.26 o
   3   5 -21      193.99      173.94     63.70 o
   4   5 -21       11.02       11.24     69.38 o
   5   5 -21     1705.88     1693.34     68.71 o
   6   5 -21      183.92      192.57     65.95 o
   7   5 -21     1964.15     1852.50     71.14 o
   8   5 -21      286.52      233.80     65.10 o
   9   5 -21       52.86       49.36     79.85 o
  10   5 -21       52.36       39.05     72.30 o
  11   5 -21      297.80      226.52     69.80 o
  12   5 -21       67.94       94.12     71.65 o
  13   5 -21      212.40      171.94     71.00 o
  14   5 -21       24.81       11.84     70.33 o
  15   5 -21      159.80      169.62     79.58 o
   1   7 -21       97.65      109.55     71.92 o
   2   7 -21     1088.23     1159.32     75.19 o
   3   7 -21       34.09       26.24     66.60 o
   4   7 -21     1430.41     1285.82     68.59 o
   5   7 -21      169.22      207.29     77.61 o
   6   7 -21       10.32       12.99     68.79 o
   7   7 -21       12.70       60.12     76.15 o
   8   7 -21     1049.06     1058.22     74.41 o
   9   7 -21       15.90        3.28     70.49 o
  10   7 -21      829.89      656.75     77.33 o
  11   7 -21       16.85       49.31     76.93 o
   0   0 -20    16293.03    15277.24    215.64 o
   2   0 -20     3669.28     3619.11    210.01 o
   4   0 -20     5783.00     5563.41    113.32 o
   6   0 -20      907.10      899.89     92.63 o
   8   0 -20      182.04      207.37     76.65 o
  10   0 -20     2127.52     2067.52     93.54 o
  12   0 -20     6244.68     6150.42    164.46 o
  14   0 -20      180.78      161.08     84.23 o
  16   0 -20      504.52      469.07    120.83 o
  18   0 -20      616.67      446.11     87.77 o
   0   2 -20     1300.27     1213.85    110.23 o
   1   2 -20     2206.46     2099.39     88.00 o
   2   2 -20       99.40      180.52     79.42 o
   3   2 -20      653.11      693.09     70.27 o
   4   2 -20       12.39       84.54     60.02 o
   5   2 -20     1496.43     1426.74     69.75 o
   6   2 -20     1403.34     1382.33     56.06 o
   7   2 -20      116.37      151.83     59.41 o
   8   2 -20      661.47      752.30     58.79 o
   9   2 -20     1404.09     1446.94     69.03 o
  10   2 -20      481.86      469.11     51.59 o
  11   2 -20     1060.35     1111.12     59.42 o
  12   2 -20      640.05      566.05     61.42 o
  13   2 -20      100.12      109.46     60.17 o
  14   2 -20      369.30      329.44     69.24 o
  15   2 -20     1571.00     1372.38     67.96 o
  16   2 -20      103.11      150.16     70.75 o
  17   2 -20      231.16      157.58     74.67 o
  18   2 -20      440.75      270.95     67.91 o
  19   2 -20        0.81      -35.92     69.81 o
   0   4 -20     1282.47     1495.93     91.48 o
   1   4 -20      160.19      141.37     63.11 o
   2   4 -20      830.11      884.43     65.25 o
   3   4 -20       84.96      130.44     68.41 o
   4   4 -20      874.64      973.23     65.03 o
   5   4 -20       18.87       13.36     66.21 o
   6   4 -20     5508.01     5549.51    139.14 o
   7   4 -20       37.17       77.54     59.87 o
   8   4 -20     1020.75     1005.72     67.90 o
   9   4 -20      156.61      168.93     62.82 o
  10   4 -20      327.11      350.14     64.56 o
  11   4 -20       33.69       54.23     63.34 o
  12   4 -20      500.96      534.03     65.95 o
  13   4 -20      185.99      189.17     67.85 o
  14   4 -20      485.58      454.71     65.94 o
  15   4 -20      123.16      107.49     67.68 o
  16   4 -20       95.73      115.62     67.90 o
  17   4 -20       48.05       81.82     70.87 o
   0   6 -20      301.02      311.38     87.99 o
   1   6 -20      118.52      140.66     63.93 o
   2   6 -20      113.11      148.43     62.48 o
   3   6 -20      931.55      914.88     59.68 o
   4   6 -20      272.91      243.33     60.59 o
   5   6 -20      485.03      489.51     69.54 o
   6   6 -20      362.00      331.51     60.27 o
   7   6 -20      500.79      484.74     76.11 o
   8   6 -20      343.59      383.71     64.70 o
   9   6 -20     1099.51     1080.31     85.89 o
  10   6 -20        9.56       52.57     69.91 o
  11   6 -20      151.84       94.65     69.59 o
  12   6 -20      318.03      331.50     71.54 o
  13   6 -20       30.68       99.58     68.33 o
  14   6 -20      103.48       79.39     78.76 o
  15   6 -20      534.28      273.48    143.48 o
   0   8 -20     1059.11      934.64    106.70 o
   1   8 -20       74.71       65.67     72.31 o
   2   8 -20      379.68      266.07     76.74 o
   3   8 -20      473.30      331.84     74.03 o
   4   8 -20      182.74      189.26     74.28 o
   5   8 -20      229.71      190.93     68.96 o
   6   8 -20      176.94      220.20     70.44 o
   7   8 -20      106.59      100.39     64.78 o
   8   8 -20      154.01      120.54     71.27 o
   9   8 -20      219.05      165.00     74.48 o
   1   1 -19     3776.63     3766.72     82.65 o
   2   1 -19     4099.76     3446.09     74.65 o
   3   1 -19       65.11       83.67     71.43 o
   4   1 -19     1403.92     1339.80     70.01 o
   5   1 -19     2269.74     2110.80     65.11 o
   6   1 -19       42.92       80.17     55.72 o
   7   1 -19     1798.90     1916.55     57.00 o
   8   1 -19       94.61      157.74     57.77 o
   9   1 -19      134.71      144.76     52.00 o
  10   1 -19     1405.92     1379.10     54.57 o
  11   1 -19     2403.79     2399.94     62.23 o
  12   1 -19       63.60       67.76     60.97 o
  13   1 -19     2175.33     2095.13     66.26 o
  14   1 -19      405.80      507.80     63.30 o
  15   1 -19       38.47       60.76     60.71 o
  16   1 -19      344.17      295.99     65.13 o
  17   1 -19      600.66      553.10     65.61 o
  18   1 -19      165.82      137.64     61.95 o
  19   1 -19      275.62      228.14     66.94 o
  20   1 -19       12.96       55.90     74.08 o
   1   3 -19      764.54      775.03     65.35 o
   2   3 -19     1458.60     1405.98     76.87 o
   3   3 -19      133.56      114.83     56.97 o
   4   3 -19     1325.26     1439.17     66.69 o
   5   3 -19     1748.94     1712.97     67.39 o
   6   3 -19      714.54      759.40     63.39 o
   7   3 -19     1570.96     1733.13     66.18 o
   8   3 -19     2479.40     2380.51     70.51 o
   9   3 -19        7.60       10.04     58.54 o
  10   3 -19      953.62     1045.25     59.20 o
  11   3 -19      536.91      608.35     55.37 o
  12   3 -19      285.23      260.54     56.87 o
  13   3 -19      286.53      252.75     59.92 o
  14   3 -19      409.05      430.52     60.36 o
  15   3 -19       61.73      124.49     64.54 o
  16   3 -19      977.52      945.21     72.30 o
  17   3 -19      317.97      328.82     67.98 o
  18   3 -19      278.88      181.41     76.85 o
  19   3 -19      443.93      288.33     72.74 o
   1   5 -19     1211.22     1344.44     72.13 o
   2   5 -19       16.81       55.21     57.85 o
   3   5 -19       49.27       99.11     61.49 o
   4   5 -19      413.48      413.34     61.09 o
   5   5 -19     4491.13     4334.92    135.15 o
   6   5 -19       61.94      121.91     59.05 o
   7   5 -19     2843.44     2762.95     72.22 o
   8   5 -19      565.24      584.03     67.24 o
   9   5 -19       20.81       26.10     68.39 o
  10   5 -19       10.52       36.53     62.49 o
  11   5 -19      971.12      918.60     64.54 o
  12   5 -19      169.27      187.88     64.50 o
  13   5 -19      318.02      356.66     62.52 o
  14   5 -19       21.11       31.62     73.57 o
  15   5 -19       15.28       49.39     69.09 o
  16   5 -19      271.65      142.87     74.35 o
  17   5 -19      996.27      757.39     75.95 o
   1   7 -19      132.48      137.63     61.54 o
   2   7 -19      941.21      922.65     69.62 o
   3   7 -19       75.27       82.08     67.40 o
   4   7 -19     1367.06     1307.47     69.23 o
   5   7 -19       50.34       96.29     63.92 o
   6   7 -19       38.42       28.79     61.85 o
   7   7 -19      174.48      201.03     68.11 o
   8   7 -19      723.14      746.13     71.16 o
   9   7 -19      121.95      163.50     63.69 o
  10   7 -19      709.75      692.85     74.86 o
  11   7 -19      189.77      167.87     66.87 o
  12   7 -19       13.40       40.42     68.23 o
  13   7 -19        2.91       56.02     73.22 o
   1   9 -19     1001.30      870.40     67.00 o
   2   9 -19       84.93       18.90     85.42 o
   3   9 -19        3.73       23.04     71.83 o
   4   9 -19       40.17       27.55     80.04 o
   5   9 -19      100.87      125.25     83.79 o
   6   9 -19       93.07      106.17     78.41 o
   7   9 -19      468.33      205.92    201.21 o
   0   0 -18    26012.33    23787.71    242.71 o
   2   0 -18     1196.57     1120.20    102.89 o
   4   0 -18      804.52      805.32     98.09 o
   6   0 -18     5446.99     5422.42    104.71 o
   8   0 -18     1671.67     1634.54     77.49 o
  10   0 -18      692.64      717.45     85.41 o
  12   0 -18     9961.39    10281.45    206.27 o
  14   0 -18     1042.18     1099.41     82.86 o
  16   0 -18      418.23      393.89    112.28 o
  18   0 -18      813.16      839.00     95.11 o
  20   0 -18      543.08      476.72     97.14 o
   0   2 -18     3159.63     3032.88    125.23 o
   1   2 -18      236.72      217.26     63.09 o
   2   2 -18      783.05      676.07     71.04 o
   3   2 -18     6584.24     6081.73    120.55 o
   4   2 -18      686.95      600.26     62.86 o
   5   2 -18      287.89      305.46     52.49 o
   6   2 -18        6.39       -5.65     50.64 o
   7   2 -18       36.83       31.23     55.80 o
   8   2 -18      274.65      242.42     52.05 o
   9   2 -18     3038.50     2989.23     97.87 o
  10   2 -18      363.29      390.12     52.73 o
  11   2 -18     1278.32     1348.44     58.54 o
  12   2 -18     1333.43     1169.76     55.42 o
  13   2 -18      191.66      182.10     57.02 o
  14   2 -18      197.57      195.53     60.83 o
  15   2 -18     2071.23     2077.31     65.50 o
  16   2 -18      149.30      174.11     60.77 o
  17   2 -18      942.48      844.36     61.98 o
  18   2 -18       19.23       46.44     67.11 o
  19   2 -18       54.80       82.60     67.75 o
  20   2 -18       57.07       34.84     71.17 o
   0   4 -18     2060.64     2112.34     87.65 o
   1   4 -18       23.35       39.86     67.63 o
   2   4 -18      195.05      192.08     56.40 o
   3   4 -18      130.23      163.25     57.55 o
   4   4 -18       70.33      110.76     58.58 o
   5   4 -18       66.04       26.36     55.72 o
   6   4 -18     8625.02     8279.25    334.46 o
   7   4 -18      198.18      244.44     57.63 o
   8   4 -18      488.64      467.08     66.21 o
   9   4 -18       17.74       65.06     54.35 o
  10   4 -18     1114.34     1150.50     65.79 o
  11   4 -18      247.62      272.52     60.14 o
  12   4 -18      489.75      554.68     62.77 o
  13   4 -18       23.38       28.42     60.00 o
  14   4 -18      406.97      363.27     62.04 o
  15   4 -18      229.54      209.55     60.52 o
  16   4 -18      361.23      324.07     71.17 o
  17   4 -18       19.07       48.65     72.05 o
  18   4 -18     1337.68     1056.70     68.21 o
  19   4 -18       15.12       19.06    115.22 o
   0   6 -18      611.52      552.86     83.24 o
   1   6 -18      233.54      252.81     53.78 o
   2   6 -18      370.51      418.61     59.09 o
   3   6 -18     2692.99     2863.16     72.93 o
   4   6 -18      504.90      530.18     63.29 o
   5   6 -18      355.78      406.83     66.79 o
   6   6 -18     1061.57      966.44     56.63 o
   7   6 -18      296.24      343.33     64.43 o
   8   6 -18      163.57      173.04     60.12 o
   9   6 -18     1404.29     1467.45     70.18 o
  10   6 -18      342.60      318.47     65.89 o
  11   6 -18      545.43      553.18     62.89 o
  12   6 -18      292.91      212.96     60.17 o
  13   6 -18      227.19      244.75     72.57 o
  14   6 -18       70.37      103.90     77.76 o
  15   6 -18      400.88      285.07     74.68 o
  16   6 -18       60.87       67.03     79.35 o
   0   8 -18      351.49      394.27    117.10 o
   1   8 -18      340.42      403.66     67.72 o
   2   8 -18       93.61      116.87     65.26 o
   3   8 -18      303.72      294.28     61.56 o
   4   8 -18       29.66       47.47     68.75 o
   5   8 -18      402.93      374.47     68.12 o
   6   8 -18       68.35       81.09     63.44 o
   7   8 -18      408.20      401.60     70.82 o
   8   8 -18       45.33       63.73     67.84 o
   9   8 -18      393.28      310.38     72.60 o
  10   8 -18       23.88       39.44     71.00 o
  11   8 -18      131.57      122.98     76.60 o
  12   8 -18      375.68      298.59     79.12 o
   1   1 -17     8332.70     7525.03    149.70 o
   2   1 -17     3814.09     3712.87    109.00 o
   3   1 -17      244.47      309.71     57.83 o
   4   1 -17     2726.00     2638.80     76.66 o
   5   1 -17     3154.15     2994.57     80.84 o
   6   1 -17       22.06       45.31     46.22 o
   7   1 -17     3126.85     3125.98     88.26 o
   8   1 -17      739.18      778.33     56.71 o
   9   1 -17       20.79       45.96     50.90 o
  10   1 -17     5492.29     5649.98     75.49 o
  11   1 -17     3522.87     3606.15     80.27 o
  12   1 -17       19.32       43.81     53.01 o
  13   1 -17     1770.33     1806.08     60.29 o
  14   1 -17     2724.42     2631.63     61.06 o
  15   1 -17       97.14       47.02     56.80 o
  16   1 -17     2254.48     2208.53     59.57 o
  17   1 -17      714.45      662.72     58.15 o
  18   1 -17        8.64       67.07     63.93 o
  19   1 -17      923.75      820.88     66.33 o
  20   1 -17      268.47      209.07     70.53 o
  21   1 -17       48.60       24.74     71.86 o
   1   3 -17      566.68      621.83     69.53 o
   2   3 -17     2147.84     2070.89     83.21 o
   3   3 -17       39.53       84.27     53.57 o
   4   3 -17     1607.24     1625.02     61.72 o
   5   3 -17     2140.22     1968.54     63.45 o
   6   3 -17       64.23       48.16     61.14 o
   7   3 -17     1675.88     1823.60     71.03 o
   8   3 -17     2083.82     2150.91     64.57 o
   9   3 -17       47.01       79.22     55.44 o
  10   3 -17      530.02      577.80     51.38 o
  11   3 -17      198.75      236.96     56.10 o
  12   3 -17      260.00      317.67     53.00 o
  13   3 -17      128.37      217.84     59.05 o
  14   3 -17      909.26      928.11     60.70 o
  15   3 -17      118.00       98.29     58.06 o
  16   3 -17      294.37      376.61     63.93 o
  17   3 -17      157.98      123.53     59.96 o
  18   3 -17       31.71      131.72     62.22 o
  19   3 -17      414.80      275.05     62.64 o
  20   3 -17      279.28      246.44     76.96 o
   1   5 -17     2064.81     2130.44     71.00 o
   2   5 -17      400.41      482.07     54.52 o
   3   5 -17      124.73      133.19     56.32 o
   4   5 -17     1080.85     1096.08     62.06 o
   5   5 -17     4155.30     4028.86    122.14 o
   6   5 -17       28.04       17.89     61.18 o
   7   5 -17     3392.63     3525.94    169.82 o
   8   5 -17     1597.96     1543.23     58.40 o
   9   5 -17       45.54       24.20     67.36 o
  10   5 -17      338.81      399.42     65.89 o
  11   5 -17     1997.30     1956.76     67.74 o
  12   5 -17      201.48      228.23     55.60 o
  13   5 -17      858.21      948.25     65.98 o
  14   5 -17       58.87       82.53     58.02 o
  15   5 -17      166.28      169.88     61.99 o
  16   5 -17      286.17      266.67     69.90 o
  17   5 -17     1259.91      964.65     68.13 o
  18   5 -17       57.41      116.67     73.53 o
   1   7 -17      128.35      150.37     60.19 o
   2   7 -17     1186.63     1155.30     65.61 o
   3   7 -17       47.07       15.37     63.84 o
   4   7 -17     1114.23     1105.04     62.29 o
   5   7 -17      156.32      118.58     65.13 o
   6   7 -17       35.33       39.75     58.52 o
   7   7 -17      161.77      151.72     64.16 o
   8   7 -17      567.30      503.71     63.93 o
   9   7 -17      196.51      171.40     67.24 o
  10   7 -17     1118.17     1046.12     63.42 o
  11   7 -17      125.51       64.74     61.24 o
  12   7 -17       63.64       86.62     67.08 o
  13   7 -17      420.77      338.50     75.82 o
  14   7 -17      372.91      280.90     67.73 o
  15   7 -17       29.70       63.19     74.27 o
   1   9 -17      814.94      807.50     78.00 o
   2   9 -17       45.34       59.29     63.60 o
   3   9 -17       27.05       65.82     70.83 o
   4   9 -17       65.99       87.00     74.43 o
   5   9 -17      422.33      442.16     68.00 o
   6   9 -17       39.25       85.05     73.20 o
   7   9 -17      362.66      265.53     75.83 o
   8   9 -17      152.04      165.90     71.68 o
   9   9 -17       51.38       59.59     70.48 o
  10   9 -17        9.41      160.61    285.32 o
   0   0 -16    10602.15    10770.37    212.86 o
   2   0 -16     2337.42     2174.77     90.20 o
   4   0 -16      366.06      288.21    114.40 o
   6   0 -16     9165.01     8774.21    352.61 o
   8   0 -16     3343.94     3333.85     80.23 o
  10   0 -16       72.31      153.45     71.17 o
  12   0 -16     6238.95     6404.29    193.93 o
  14   0 -16     2688.10     2655.73    190.16 o
  16   0 -16     1119.82      964.25     73.50 o
  18   0 -16     2032.50     1893.23     87.29 o
  20   0 -16     1126.84     1055.60     87.99 o
   0   2 -16      417.32      393.18     81.39 o
   1   2 -16      475.77      460.00     64.77 o
   2   2 -16       52.35       36.37     63.81 o
   3   2 -16     5148.40     4752.47     77.53 o
   4   2 -16      448.85      368.97     59.12 o
   5   2 -16      111.09      160.78     48.25 o
   6   2 -16     6490.69     6395.48    133.91 o
   7   2 -16      105.06       95.52     51.22 o
   8   2 -16      205.19      174.27     50.43 o
   9   2 -16     2286.42     2314.45     52.92 o
  10   2 -16      672.83      704.81     49.10 o
  11   2 -16      790.33      792.59     49.95 o
  12   2 -16      679.81      544.46     54.96 o
  13   2 -16      640.25      672.61     53.45 o
  14   2 -16       27.36       72.78     54.71 o
  15   2 -16     1193.55     1168.22     56.11 o
  16   2 -16      205.05      235.08     61.92 o
  17   2 -16      548.68      510.23     59.24 o
  18   2 -16      451.88      489.13     58.05 o
  19   2 -16      138.74      193.29     64.16 o
  20   2 -16       68.82       32.64     65.49 o
  21   2 -16      317.97      199.60     73.71 o
   0   4 -16     7450.68     7530.88    587.05 o
   1   4 -16     1268.25     1094.73     61.35 o
   2   4 -16      278.05      281.13     54.83 o
   3   4 -16      685.91      706.31     56.79 o
   4   4 -16      178.28      208.06     58.67 o
   5   4 -16     1003.85      935.18     55.35 o
   6   4 -16     9002.00     9014.80    168.51 o
   7   4 -16      218.74      242.98     55.25 o
   8   4 -16      510.82      553.90     56.30 o
   9   4 -16      798.49      892.69     63.81 o
  10   4 -16      899.20      948.56     53.94 o
  11   4 -16     1544.87     1481.12     58.38 o
  12   4 -16     1826.28     1876.07     62.54 o
  13   4 -16      186.20      159.24     57.66 o
  14   4 -16      980.21     1048.66     61.87 o
  15   4 -16      262.70      174.32     59.99 o
  16   4 -16      249.97      244.41     61.79 o
  17   4 -16      630.41      641.73     70.82 o
  18   4 -16     1140.01      942.57     69.86 o
  19   4 -16        6.20       18.61     65.97 o
  20   4 -16     1005.52      731.72     77.11 o
   0   6 -16      746.84      740.39     87.12 o
   1   6 -16      123.64      191.11     57.60 o
   2   6 -16      776.03      752.26     57.27 o
   3   6 -16     8665.77     8646.88    242.44 o
   4   6 -16      592.61      579.32     64.19 o
   5   6 -16     1067.72     1115.67     68.21 o
   6   6 -16     1765.48     1683.45     70.32 o
   7   6 -16      426.14      442.25     56.64 o
   8   6 -16      308.04      310.47     62.04 o
   9   6 -16     4079.95     4064.94     90.63 o
  10   6 -16      533.90      505.86     60.75 o
  11   6 -16     1184.10     1145.51     67.27 o
  12   6 -16      476.82      464.17     66.52 o
  13   6 -16      173.94      133.59     59.99 o
  14   6 -16       13.19       19.05     71.64 o
  15   6 -16     1611.76     1523.24     87.07 o
  16   6 -16      103.97      127.69     73.40 o
  17   6 -16      848.98      592.80     70.32 o
   0   8 -16     1274.90     1266.76     93.91 o
   1   8 -16      474.85      418.64     65.08 o
   2   8 -16        1.20       59.17     59.56 o
   3   8 -16      176.25      200.93     67.91 o
   4   8 -16       76.67      108.97     65.07 o
   5   8 -16       39.78       42.24     63.58 o
   6   8 -16      795.08      855.21     66.66 o
   7   8 -16      104.20      103.55     62.86 o
   8   8 -16      247.53      223.25     66.94 o
   9   8 -16      102.79      114.80     66.49 o
  10   8 -16       97.15       98.48     69.62 o
  11   8 -16       93.34      136.54     72.34 o
  12   8 -16      917.98      856.27     75.02 o
  13   8 -16       47.16       73.83     75.39 o
  14   8 -16      124.77       70.99    161.18 o
   0  10 -16     1744.46     1503.85    116.94 o
   1  10 -16      144.03      121.93     80.74 o
   2  10 -16      648.23      543.18     90.51 o
   3  10 -16      601.86      439.74     84.18 o
   4  10 -16      408.53      283.07     74.85 o
   5  10 -16       20.83       58.51     83.24 o
   1   1 -15     3238.93     3014.08     73.94 o
   2   1 -15     3680.50     3475.40     75.90 o
   3   1 -15       64.84       68.36     70.12 o
   4   1 -15     5488.47     5097.04     77.69 o
   5   1 -15     2463.86     2416.15     67.96 o
   6   1 -15     1697.58     1781.75     53.15 o
   7   1 -15     4762.61     4815.86     56.16 o
   8   1 -15     2905.18     2892.31     53.32 o
   9   1 -15       38.71      117.02     46.91 o
  10   1 -15     3133.87     3231.05     75.90 o
  11   1 -15      886.20      937.77     49.07 o
  12   1 -15     1060.02     1061.28     50.81 o
  13   1 -15     3616.76     3587.50    111.02 o
  14   1 -15      852.96      880.23     55.93 o
  15   1 -15      114.55      117.62     51.13 o
  16   1 -15     2270.51     2254.80     57.58 o
  17   1 -15      477.16      463.98     51.65 o
  18   1 -15       45.06       65.31     58.47 o
  19   1 -15     1222.47     1077.31     67.08 o
  20   1 -15     1056.04      943.37     67.00 o
  21   1 -15       35.80      102.13     65.05 o
  22   1 -15      742.77      489.31     75.50 o
   1   3 -15     2481.42     2356.03     66.53 o
   2   3 -15     7514.67     7400.21    128.75 o
   3   3 -15        2.87      -48.56     48.56 o
   4   3 -15     2279.12     2249.91     97.98 o
   5   3 -15       58.70      127.57     49.38 o
   6   3 -15       82.37      132.15     52.46 o
   7   3 -15     2271.93     2208.69     57.03 o
   8   3 -15     1896.06     1917.84     56.72 o
   9   3 -15       68.01      111.66     50.46 o
  10   3 -15     4365.74     4454.65     64.57 o
  11   3 -15      891.43      912.13     60.25 o
  12   3 -15      178.01      199.70     59.54 o
  13   3 -15     1019.95     1053.55     50.15 o
  14   3 -15     1305.66     1378.39     56.08 o
  15   3 -15       56.46       76.47     62.61 o
  16   3 -15     1328.14     1324.19     61.70 o
  17   3 -15      126.51      182.26     55.10 o
  18   3 -15       78.10       65.14     63.23 o
  19   3 -15      136.79      124.19     66.78 o
  20   3 -15       55.86       73.21     71.93 o
  21   3 -15       17.19       35.64     76.58 o
   1   5 -15     5245.97     5239.87    202.86 o
   2   5 -15     1758.77     1649.66     53.87 o
   3   5 -15      482.70      527.81     61.05 o
   4   5 -15      935.44      864.60     52.20 o
   5   5 -15     6620.44     6913.83    263.35 o
   6   5 -15      265.41      321.74     57.06 o
   7   5 -15     6324.78     6322.67    252.86 o
   8   5 -15     1096.53     1077.64     59.85 o
   9   5 -15      475.75      419.07     56.78 o
  10   5 -15      128.50      155.55     48.88 o
  11   5 -15     4373.48     4382.68    168.13 o
  12   5 -15       21.47        1.16     53.33 o
  13   5 -15     3159.63     3232.34     96.84 o
  14   5 -15      294.00      233.66     60.60 o
  15   5 -15      210.27      216.01     60.99 o
  16   5 -15      190.32      252.90     68.60 o
  17   5 -15     1817.38     1707.91     72.25 o
  18   5 -15       13.76       16.70     67.92 o
  19   5 -15     2895.26     2300.90    131.57 o
   1   7 -15     1232.62     1109.55     57.66 o
   2   7 -15      599.77      671.57     61.59 o
   3   7 -15      213.14      204.52     55.60 o
   4   7 -15     1159.66     1223.32     68.08 o
   5   7 -15      256.57      286.01     51.52 o
   6   7 -15      215.56      248.73     60.72 o
   7   7 -15      298.39      285.33     57.34 o
   8   7 -15      231.16      192.64     57.92 o
   9   7 -15      118.88      132.64     66.49 o
  10   7 -15     1301.51     1272.30     89.05 o
  11   7 -15      333.63      322.60     67.16 o
  12   7 -15      404.96      352.58     64.05 o
  13   7 -15      801.11      743.74     69.90 o
  14   7 -15      199.55      160.71     75.53 o
  15   7 -15      177.03      150.86     75.19 o
  16   7 -15      658.91      496.59     76.55 o
   1   9 -15     1089.92      978.79     68.55 o
   2   9 -15      251.73      256.55     67.31 o
   3   9 -15       74.22       56.05     69.59 o
   4   9 -15      269.58      273.75     63.57 o
   5   9 -15      804.34      710.70     70.69 o
   6   9 -15       63.58       59.85     74.49 o
   7   9 -15      595.34      589.92     70.81 o
   8   9 -15      273.08      199.75     74.63 o
   9   9 -15       24.29       37.36     79.77 o
  10   9 -15       88.41      113.33     80.20 o
  11   9 -15      447.19      295.31     81.22 o
   0   0 -14     9334.49     7992.55    167.16 o
   2   0 -14     5072.57     5180.75    125.46 o
   4   0 -14     5395.93     5084.87    456.50 o
   6   0 -14    12377.16    12281.71    391.95 o
   8   0 -14     4496.05     4834.57     83.31 o
  10   0 -14      386.61      406.76     63.30 o
  12   0 -14     2488.46     2692.82     96.50 o
  14   0 -14      456.65      471.73     73.38 o
  16   0 -14      151.66      188.45     71.12 o
  18   0 -14     5346.43     4859.59     99.84 o
  20   0 -14      933.37      860.73     87.85 o
  22   0 -14       18.34       81.63     95.27 o
   0   2 -14     3408.55     3274.23    167.50 o
   1   2 -14     2242.22     2073.84     65.84 o
   2   2 -14      103.95       66.24     61.83 o
   3   2 -14     6306.58     5677.31    276.27 o
   4   2 -14      464.74      548.88     50.41 o
   5   2 -14     2685.46     2694.28     62.72 o
   6   2 -14     2548.87     2573.49    104.67 o
   7   2 -14     2201.66     2183.47     51.67 o
   8   2 -14      236.12      276.61     46.30 o
   9   2 -14     5988.10     6107.65    145.10 o
  10   2 -14      833.34      902.23     51.61 o
  11   2 -14     1302.50     1291.64     52.36 o
  12   2 -14     1987.84     1927.39     58.21 o
  13   2 -14      660.52      714.15     55.10 o
  14   2 -14      122.22      154.97     51.12 o
  15   2 -14     5027.43     4866.54     85.19 o
  16   2 -14      711.59      736.01     56.15 o
  17   2 -14      421.15      418.15     53.23 o
  18   2 -14      337.45      314.44     63.24 o
  19   2 -14      146.63      141.50     60.96 o
  20   2 -14       95.84      156.61     66.37 o
  21   2 -14     1737.21     1327.11     81.58 o
  22   2 -14       87.85       75.11     80.11 o
   0   4 -14     9002.83     8809.33    454.79 o
   1   4 -14      747.07      623.16     60.69 o
   2   4 -14      765.92      719.40     64.29 o
   3   4 -14     2441.28     2327.16     75.22 o
   4   4 -14      391.92      390.67     56.34 o
   5   4 -14     1812.46     1714.29     67.18 o
   6   4 -14      940.05      865.81     56.31 o
   7   4 -14      789.52      773.93     52.35 o
   8   4 -14      519.75      541.42     54.14 o
   9   4 -14      854.28      845.97     53.95 o
  10   4 -14      102.63      101.72     52.80 o
  11   4 -14      817.90      855.01     51.47 o
  12   4 -14     3717.07     3618.97     77.93 o
  13   4 -14      142.77      124.07     50.60 o
  14   4 -14     1195.14     1194.08     64.06 o
  15   4 -14      963.64      980.13     59.67 o
  16   4 -14      111.12       92.36     65.97 o
  17   4 -14      494.10      526.85     66.54 o
  18   4 -14     1002.66      889.70     70.71 o
  19   4 -14       73.74      114.59     73.58 o
  20   4 -14      395.14      281.38     74.42 o
  21   4 -14      142.45       82.02     78.29 o
   0   6 -14     2989.48     2819.86    112.34 o
   1   6 -14     3081.02     3013.40     84.88 o
   2   6 -14      567.83      616.50     57.61 o
   3   6 -14     9276.31     9504.03    339.10 o
   4   6 -14     1164.57     1189.99     66.64 o
   5   6 -14     2462.70     2405.49     75.61 o
   6   6 -14     1982.63     1991.77     66.35 o
   7   6 -14     1779.24     1816.30     69.02 o
   8   6 -14      658.26      665.42     52.00 o
   9   6 -14     6512.02     6482.69    154.29 o
  10   6 -14      892.44      966.69     63.00 o
  11   6 -14      627.39      618.33     62.29 o
  12   6 -14     1844.77     1816.28     73.03 o
  13   6 -14      754.16      831.10     59.26 o
  14   6 -14       64.00      131.72     63.08 o
  15   6 -14     2480.88     2383.81    104.67 o
  16   6 -14      471.54      446.23     69.11 o
  17   6 -14      510.30      415.16     78.18 o
  18   6 -14      466.83      369.83     84.12 o
  19   6 -14      228.26       90.60    285.33 o
   0   8 -14      814.11      898.46     89.46 o
   1   8 -14      512.83      523.74     54.92 o
   2   8 -14      428.75      414.21     59.60 o
   3   8 -14      549.23      621.86     68.98 o
   4   8 -14      798.71      808.44     61.58 o
   5   8 -14      129.56      184.53     59.31 o
   6   8 -14     2229.50     2098.40     64.68 o
   7   8 -14       92.69       78.00     59.93 o
   8   8 -14      171.50      190.42     66.98 o
   9   8 -14      517.97      502.19     63.62 o
  10   8 -14      136.81      146.62     64.36 o
  11   8 -14      453.55      319.19     68.18 o
  12   8 -14      967.05      871.35     70.90 o
  13   8 -14       98.29      109.77     71.83 o
  14   8 -14       96.67       53.90     79.84 o
  15   8 -14      612.59      398.60     82.53 o
   0  10 -14      622.89      505.16    101.78 o
   1  10 -14      456.02      347.14     79.86 o
   2  10 -14      372.03      338.69     82.68 o
   3  10 -14      474.31      418.35     70.80 o
   4  10 -14       64.13       79.24     77.20 o
   5  10 -14      145.84      159.85     82.45 o
   6  10 -14      964.88      842.46     79.52 o
   7  10 -14       47.36      113.37     83.14 o
   8  10 -14      222.23      172.74     96.09 o
   1   1 -13     5949.09     5259.49     82.51 o
   2   1 -13     5188.06     4694.23    126.39 o
   3   1 -13       55.44       69.43     67.81 o
   4   1 -13    13473.04    13487.78    234.13 o
   5   1 -13     8662.27     8464.85    190.85 o
   6   1 -13      366.00      487.20     49.94 o
   7   1 -13     8724.60     9276.95    155.16 o
   8   1 -13    10224.85    10499.13    135.75 o
   9   1 -13      521.18      556.78     44.68 o
  10   1 -13     4008.02     4127.19     55.40 o
  11   1 -13     1011.80     1068.47     49.65 o
  12   1 -13      614.58      619.13     48.16 o
  13   1 -13     3171.35     3211.22     56.44 o
  14   1 -13     1181.37     1288.89     53.97 o
  15   1 -13      703.97      610.26     56.56 o
  16   1 -13     2008.09     2097.84     57.69 o
  17   1 -13     1595.97     1512.76     58.64 o
  18   1 -13       61.09       73.22     58.25 o
  19   1 -13     1623.62     1493.51     68.54 o
  20   1 -13     1452.03     1331.50     62.29 o
  21   1 -13      394.14      334.53     63.65 o
  22   1 -13      618.02      478.85     69.11 o
  23   1 -13      330.89      287.82     72.47 o
   1   3 -13     9291.07     8630.50    170.57 o
   2   3 -13     4405.37     4214.43    148.29 o
   3   3 -13      220.47      239.01     51.35 o
   4   3 -13     3568.15     3488.72    148.98 o
   5   3 -13      915.31      858.80     56.09 o
   6   3 -13      782.24      887.11     50.68 o
   7   3 -13     2461.03     2487.68     75.23 o
   8   3 -13     1987.36     2135.47     63.09 o
   9   3 -13      571.58      546.57     50.24 o
  10   3 -13     3345.62     3595.50     76.84 o
  11   3 -13     1499.85     1600.88     59.68 o
  12   3 -13      204.57      190.85     55.23 o
  13   3 -13     3614.46     3497.27     58.27 o
  14   3 -13     4004.48     3780.45     66.92 o
  15   3 -13      231.71      221.40     54.77 o
  16   3 -13     1533.06     1529.03     56.75 o
  17   3 -13      231.53      250.99     59.75 o
  18   3 -13      189.01      184.67     64.96 o
  19   3 -13      906.98      885.05     65.27 o
  20   3 -13      654.88      586.74     72.87 o
  21   3 -13       59.64      101.19     68.05 o
  22   3 -13      615.19      449.65     74.54 o
   1   5 -13     4603.79     4639.87    181.88 o
   2   5 -13     2097.29     2047.74     71.47 o
   3   5 -13       41.74       18.17     52.21 o
   4   5 -13      837.07      887.38     54.43 o
   5   5 -13     1016.69     1009.03     61.70 o
   6   5 -13      109.04      126.66     49.06 o
   7   5 -13     1959.95     1917.39     58.51 o
   8   5 -13      877.86      964.32     66.16 o
   9   5 -13       27.57       -2.20     55.31 o
  10   5 -13     1324.28     1311.25     51.73 o
  11   5 -13     2030.26     2017.71     67.59 o
  12   5 -13      134.93      136.75     57.79 o
  13   5 -13     2426.47     2477.81     86.12 o
  14   5 -13     1350.04     1403.75     66.74 o
  15   5 -13      142.99      145.56     62.66 o
  16   5 -13      632.07      624.80     62.60 o
  17   5 -13      382.48      432.49     71.87 o
  18   5 -13       70.34      149.63     78.42 o
  19   5 -13      721.79      541.60     76.62 o
  20   5 -13       98.41       88.09     78.95 o
   1   7 -13     2091.51     1929.24     73.30 o
   2   7 -13     3632.99     3617.32    160.23 o
   3   7 -13      114.69      146.71     54.26 o
   4   7 -13     4468.27     4548.54    169.25 o
   5   7 -13      182.33      210.05     57.64 o
   6   7 -13       14.93       42.10     49.00 o
   7   7 -13       30.50      108.76     55.44 o
   8   7 -13     2175.33     2113.98     69.63 o
   9   7 -13      527.02      467.19     61.65 o
  10   7 -13     2864.90     2782.31     86.70 o
  11   7 -13      188.15      112.57     59.49 o
  12   7 -13       13.80       35.34     60.45 o
  13   7 -13     1277.28     1123.98     68.41 o
  14   7 -13      699.95      634.64     66.67 o
  15   7 -13        8.56        8.80     80.92 o
  16   7 -13     1204.37      985.45     85.04 o
  17   7 -13       12.64      -27.38     90.93 o
   1   9 -13      991.70      953.94     58.87 o
   2   9 -13       33.15       27.62     62.98 o
   3   9 -13      106.27       94.08     59.34 o
   4   9 -13       58.19      103.32     68.75 o
   5   9 -13     1637.14     1588.69     69.06 o
   6   9 -13        4.29       21.95     68.12 o
   7   9 -13     2620.41     2551.12     81.51 o
   8   9 -13       66.74       29.10     71.18 o
   9   9 -13      202.10      144.03     75.75 o
  10   9 -13       68.23      100.83     73.82 o
  11   9 -13      489.05      494.06     87.74 o
  12   9 -13       40.78      113.60     99.53 o
  13   9 -13     1114.73      975.61    101.61 o
   0   0 -12      490.14      236.53    102.97 o
   2   0 -12     4590.91     4239.85    100.28 o
   4   0 -12     4971.95     4723.33    115.40 o
   6   0 -12    28194.81    28679.44    162.44 o
   8   0 -12     5117.82     5535.41     77.86 o
  10   0 -12        0.83       36.46     63.16 o
  12   0 -12     3613.21     3642.01     87.22 o
  14   0 -12     2117.87     1980.57     80.92 o
  16   0 -12      635.19      571.00     75.10 o
  18   0 -12     5427.33     5157.41    102.11 o
  20   0 -12     1598.36     1383.32     92.24 o
  22   0 -12      149.66       99.76    105.96 o
   0   2 -12      942.69      846.21     89.65 o
   1   2 -12     8870.18     7999.97    144.52 o
   2   2 -12      166.86      135.39     65.80 o
   3   2 -12    17001.12    16156.51    499.19 o
   4   2 -12      958.38     1090.49     77.57 o
   5   2 -12     6872.56     7253.38    317.68 o
   6   2 -12     2315.39     2309.21     79.73 o
   7   2 -12     5530.79     5770.92    130.11 o
   8   2 -12      827.68      859.40     48.72 o
   9   2 -12    15845.18    16857.31    205.78 o
  10   2 -12      262.09      339.46     45.54 o
  11   2 -12     1093.63     1161.03     54.42 o
  12   2 -12      331.44      296.72     55.63 o
  13   2 -12      539.81      568.53     49.47 o
  14   2 -12      741.15      672.78     54.67 o
  15   2 -12     6970.91     6956.52     85.75 o
  16   2 -12      477.15      502.69     61.18 o
  17   2 -12     1902.18     1856.80     55.76 o
  18   2 -12      622.95      583.24     62.74 o
  19   2 -12      440.43      360.74     63.55 o
  20   2 -12      237.76      214.07     59.11 o
  21   2 -12     4868.70     4202.46     78.16 o
  22   2 -12       63.37      104.32     66.05 o
  23   2 -12      436.81      264.57     85.20 o
   0   4 -12    19626.03    17610.46   1078.04 o
   1   4 -12      113.60      158.79     45.99 o
   2   4 -12     6530.18     6330.57    128.35 o
   3   4 -12     3722.03     3711.29    140.54 o
   4   4 -12     2297.07     2348.92    100.84 o
   5   4 -12     1217.18     1258.67     63.23 o
   6   4 -12     1797.14     1832.72     65.31 o
   7   4 -12     1225.39     1192.73     51.42 o
   8   4 -12     2435.74     2419.33     67.15 o
   9   4 -12     2698.73     2706.49     75.46 o
  10   4 -12     1268.78     1276.18     51.84 o
  11   4 -12      272.42      322.01     55.00 o
  12   4 -12    13732.79    13433.47    240.94 o
  13   4 -12      504.86      473.14     54.24 o
  14   4 -12     1984.86     1826.70     62.50 o
  15   4 -12      379.59      403.47     54.66 o
  16   4 -12      606.47      583.75     59.59 o
  17   4 -12      124.93       94.17     60.93 o
  18   4 -12     1367.67     1368.84     64.19 o
  19   4 -12      414.06      359.14     73.38 o
  20   4 -12      145.70       98.43     65.58 o
  21   4 -12       92.34       56.43     71.98 o
  22   4 -12       29.73      -22.98    107.20 o
   0   6 -12     1262.78     1198.27     84.03 o
   1   6 -12     1972.25     2022.84     59.34 o
   2   6 -12       25.62       62.11     46.34 o
   3   6 -12      612.93      682.83     50.87 o
   4   6 -12      470.04      448.48     48.75 o
   5   6 -12      539.47      551.59     55.64 o
   6   6 -12     1333.75     1409.42     55.61 o
   7   6 -12      417.26      470.59     48.06 o
   8   6 -12       60.14       85.11     51.99 o
   9   6 -12      191.32      238.28     57.92 o
  10   6 -12       19.94       54.40     56.42 o
  11   6 -12      625.07      675.50     59.79 o
  12   6 -12      573.03      674.36     63.47 o
  13   6 -12      515.90      565.73     58.61 o
  14   6 -12      171.35      218.95     61.88 o
  15   6 -12     1079.31      974.14     69.02 o
  16   6 -12      124.05       96.64     72.93 o
  17   6 -12       83.49      119.33     74.29 o
  18   6 -12      123.34      110.38     75.78 o
  19   6 -12      115.27       74.45     87.23 o
   0   8 -12      508.59      556.39     74.37 o
   1   8 -12      258.24      273.46     61.76 o
   2   8 -12      781.50      808.45     58.38 o
   3   8 -12      621.93      713.63     59.04 o
   4   8 -12     1439.12     1474.00     64.06 o
   5   8 -12      731.81      804.26     61.34 o
   6   8 -12     2301.38     2391.82     63.27 o
   7   8 -12      263.75      259.66     59.75 o
   8   8 -12     1395.66     1413.85     71.19 o
   9   8 -12     1035.57      978.50     65.09 o
  10   8 -12      473.22      431.22     65.70 o
  11   8 -12      419.95      301.95     66.52 o
  12   8 -12      892.34      885.28     72.40 o
  13   8 -12      165.54      185.61     79.46 o
  14   8 -12      206.18      201.70     79.50 o
  15   8 -12      278.08      174.68     90.58 o
  16   8 -12       85.84       78.01     94.50 o
   0  10 -12      805.18      665.99    105.05 o
   1  10 -12      312.75      237.05     71.04 o
   2  10 -12      117.92      124.90     69.55 o
   3  10 -12      266.33      256.55     83.52 o
   4  10 -12      264.24      238.93     84.56 o
   5  10 -12      312.68      300.51     83.17 o
   6  10 -12      584.46      420.86     86.47 o
   7  10 -12      230.65      204.42    102.94 o
   8  10 -12      343.04      280.85     87.64 o
   9  10 -12      407.64      369.13    112.00 o
  10  10 -12       73.72      116.86     92.52 o
   1   1 -11     4851.92     4333.46     82.97 o
   2   1 -11     5928.40     6060.19    128.10 o
   3   1 -11      687.98      780.70     66.85 o
   4   1 -11     1180.35     1139.42     59.68 o
   5   1 -11    11241.77    11333.79    109.09 o
   6   1 -11     2614.08     2700.59     52.11 o
   7   1 -11    10376.41    10866.46    149.14 o
   8   1 -11     3769.71     3477.33     51.71 o
   9   1 -11     1111.21     1205.59     46.86 o
  10   1 -11      656.28      586.85     51.48 o
  11   1 -11     2487.19     2685.61     59.04 o
  12   1 -11     2451.19     2415.28     57.94 o
  13   1 -11     1525.08     1641.99     62.18 o
  14   1 -11      357.68      369.08     50.91 o
  15   1 -11      451.85      377.55     58.02 o
  16   1 -11      835.89      777.40     59.11 o
  17   1 -11     2824.91     2703.01     61.57 o
  18   1 -11      273.37      271.33     56.36 o
  19   1 -11     2385.60     2255.05     69.86 o
  20   1 -11      994.38      960.92     73.60 o
  21   1 -11      268.78      179.50     76.83 o
  22   1 -11      567.50      510.21     71.46 o
  23   1 -11      310.67      230.11     81.57 o
   1   3 -11    11818.39    11755.58    484.25 o
   2   3 -11     7289.31     6945.12    231.11 o
   3   3 -11     1380.61     1378.12     61.52 o
   4   3 -11     8842.64     8370.69    263.82 o
   5   3 -11     5581.59     5619.99    130.02 o
   6   3 -11      781.38      775.58     48.01 o
   7   3 -11     2866.11     3154.78     72.76 o
   8   3 -11     8014.07     7918.06    158.00 o
   9   3 -11      565.02      541.31     50.96 o
  10   3 -11     2260.11     2144.35     54.13 o
  11   3 -11     3543.10     3613.95     67.91 o
  12   3 -11     1066.77     1123.95     54.98 o
  13   3 -11     3050.40     3116.04     65.67 o
  14   3 -11     2669.57     2685.62     57.26 o
  15   3 -11      853.21      907.14     57.23 o
  16   3 -11     2270.35     2234.73     62.43 o
  17   3 -11      905.23      845.59     61.14 o
  18   3 -11      404.12      397.67     56.75 o
  19   3 -11      459.96      541.14     63.73 o
  20   3 -11      886.57      864.85     65.94 o
  21   3 -11       82.42       62.00     67.41 o
  22   3 -11      767.92      631.33     70.21 o
  23   3 -11      270.36      200.34     78.08 o
   1   5 -11    12247.11    12313.44    370.03 o
   2   5 -11     4248.80     4208.00    115.73 o
   3   5 -11      239.96      256.10     52.31 o
   4   5 -11      954.93      982.80     58.50 o
   5   5 -11     1112.89     1078.43     53.42 o
   6   5 -11      249.48      263.24     53.97 o
   7   5 -11      538.33      629.50     53.40 o
   8   5 -11     1002.43     1086.69     52.99 o
   9   5 -11     1294.97     1417.76     65.64 o
  10   5 -11     3242.11     3292.74     83.64 o
  11   5 -11     5039.33     4993.22    109.13 o
  12   5 -11      382.73      376.75     57.95 o
  13   5 -11     5875.36     5842.80    133.39 o
  14   5 -11     1404.34     1356.35     58.11 o
  15   5 -11       24.37       18.11     60.76 o
  16   5 -11     1121.25     1108.61     61.79 o
  17   5 -11      647.73      596.12     70.37 o
  18   5 -11      359.57      325.66     72.21 o
  19   5 -11      291.35      250.66     69.67 o
  20   5 -11       88.11       93.50     74.44 o
  21   5 -11      140.76       80.49     77.40 o
   1   7 -11      362.49      382.62     52.88 o
   2   7 -11     5637.54     5533.95    152.13 o
   3   7 -11       60.97       99.27     48.63 o
   4   7 -11     5698.36     5876.55     75.30 o
   5   7 -11      156.31      185.51     54.77 o
   6   7 -11       62.40      101.07     57.73 o
   7   7 -11        8.36       53.34     54.80 o
   8   7 -11     5236.68     5544.61    125.54 o
   9   7 -11      921.02      930.26     64.91 o
  10   7 -11     4415.57     4144.18     86.16 o
  11   7 -11      805.64      761.17     65.31 o
  12   7 -11      173.31      253.04     68.53 o
  13   7 -11       44.16       26.05     77.11 o
  14   7 -11     2597.71     2544.99    197.77 o
  15   7 -11        2.51       -6.95     83.83 o
  16   7 -11     1736.91     1433.39     98.97 o
  17   7 -11      211.20      120.66     89.17 o
  18   7 -11        8.74       34.54     93.18 o
   1   9 -11      422.63      444.84     59.67 o
   2   9 -11      119.22      147.65     63.26 o
   3   9 -11        0.44       16.36     68.49 o
   4   9 -11      417.19      424.44     64.28 o
   5   9 -11     2537.36     2532.42     85.88 o
   6   9 -11       40.56       29.95     64.46 o
   7   9 -11     2695.21     2612.70     92.67 o
   8   9 -11      133.19      115.35     73.19 o
   9   9 -11      138.09      157.23     98.11 o
  10   9 -11      389.90      358.42     82.20 o
  11   9 -11      377.58      422.70     80.73 o
  12   9 -11      129.42       81.32    105.93 o
  13   9 -11      640.82      611.54    110.07 o
  14   9 -11      119.24       58.88     92.97 o
   1  11 -11      141.76       83.81     87.31 o
   2  11 -11      609.15      520.77     97.09 o
   3  11 -11      112.94       74.67    108.42 o
   4  11 -11      889.90      624.70    108.12 o
   5  11 -11       42.87       47.38    109.95 o
   0   0 -10      503.53      298.32    106.79 o
   2   0 -10       52.22        6.01    101.01 o
   4   0 -10    14537.79    14201.77    167.08 o
   6   0 -10    23772.79    24184.63    260.50 o
   8   0 -10     4411.77     4548.64    123.00 o
  10   0 -10     2167.95     2119.98     96.54 o
  12   0 -10      405.71      503.26     83.09 o
  14   0 -10      887.18      929.52     74.09 o
  16   0 -10     2501.60     2412.26     78.57 o
  18   0 -10     5271.08     5102.03    119.10 o
  20   0 -10     1465.36     1366.77     94.68 o
  22   0 -10      281.78      186.02    101.05 o
  24   0 -10      220.73      190.37    114.02 o
   0   2 -10     1176.81     1152.72     79.89 o
   1   2 -10     3583.19     3207.89     73.28 o
   2   2 -10     2155.46     2308.87    107.13 o
   3   2 -10    29461.49    27166.91    693.79 o
   4   2 -10      348.21      438.91     50.13 o
   5   2 -10    24203.00    25886.98    741.44 o
   6   2 -10      763.76      732.87     47.49 o
   7   2 -10    12347.58    13220.60    251.99 o
   8   2 -10      754.12      931.54     53.67 o
   9   2 -10    21198.41    21812.78    293.77 o
  10   2 -10      328.02      339.64     47.70 o
  11   2 -10     4933.72     5116.77     85.03 o
  12   2 -10       52.80       32.40     50.66 o
  13   2 -10     2736.10     2879.11     54.46 o
  14   2 -10      491.55      529.32     54.69 o
  15   2 -10     6651.25     6600.54     63.59 o
  16   2 -10      367.92      376.93     55.65 o
  17   2 -10     3374.17     3240.95     66.54 o
  18   2 -10       17.95       47.85     57.28 o
  19   2 -10     2245.04     2172.99     62.52 o
  20   2 -10       76.61      141.44     69.36 o
  21   2 -10     3592.68     3309.30     81.09 o
  22   2 -10       56.33       39.03     76.81 o
  23   2 -10      590.23      473.27     82.90 o
   0   4 -10    35068.59    35467.27   1835.49 o
   1   4 -10     2245.65     2155.00     95.10 o
   2   4 -10     3997.45     3870.68    159.58 o
   3   4 -10     6827.60     6898.74    189.45 o
   4   4 -10     2926.02     2962.36    134.03 o
   5   4 -10      591.36      523.29     47.46 o
   6   4 -10     1181.27     1077.73     52.73 o
   7   4 -10     3626.46     3717.36    124.45 o
   8   4 -10      616.99      686.93     62.61 o
   9   4 -10     2219.71     2349.96     59.89 o
  10   4 -10     1583.66     1576.49     55.58 o
  11   4 -10      240.67      298.11     50.64 o
  12   4 -10     6625.17     6377.20    100.72 o
  13   4 -10     1920.06     1976.22     60.31 o
  14   4 -10     2449.62     2317.93     57.82 o
  15   4 -10     2444.70     2325.95     60.19 o
  16   4 -10      238.25      255.41     58.42 o
  17   4 -10       63.92       61.53     56.93 o
  18   4 -10      133.36      162.21     60.51 o
  19   4 -10      326.03      345.55     64.28 o
  20   4 -10      785.91      760.10     71.00 o
  21   4 -10      486.37      400.24     75.42 o
  22   4 -10       74.97      149.76     82.23 o
   0   6 -10      118.78       31.59     85.88 o
   1   6 -10      911.40      952.21     55.48 o
   2   6 -10      421.66      443.63     50.40 o
   3   6 -10     2183.72     2185.67     78.30 o
   4   6 -10      844.60      846.01     52.09 o
   5   6 -10      162.36      200.35     50.60 o
   6   6 -10     1125.99     1194.35     56.52 o
   7   6 -10      687.29      656.40     53.14 o
   8   6 -10     1366.27     1372.80     60.57 o
   9   6 -10     1551.74     1642.17     59.32 o
  10   6 -10     1268.33     1211.42     59.19 o
  11   6 -10     2503.08     2527.10     70.87 o
  12   6 -10      585.29      539.82     57.57 o
  13   6 -10      636.18      649.74     58.89 o
  14   6 -10      687.71      673.00     66.07 o
  15   6 -10     1648.11     1668.83     68.29 o
  16   6 -10      128.39       65.19     68.97 o
  17   6 -10      608.66      610.62     71.76 o
  18   6 -10      223.28      240.35     79.28 o
  19   6 -10       24.94       55.82     87.59 o
  20   6 -10      333.53      193.60     87.79 o
   0   8 -10     2625.51     2868.69    181.90 o
   1   8 -10      830.62      766.09     53.17 o
   2   8 -10     1036.05     1000.89     55.83 o
   3   8 -10     3117.60     2966.06     87.38 o
   4   8 -10      986.86      959.89     58.14 o
   5   8 -10      681.71      679.10     55.46 o
   6   8 -10     6991.74     6951.38    208.19 o
   7   8 -10     1474.14     1377.89     70.87 o
   8   8 -10     1263.15     1398.11     67.13 o
   9   8 -10     1947.52     1821.20     67.11 o
  10   8 -10      257.03      210.89     74.40 o
  11   8 -10      214.79      197.71     78.05 o
  12   8 -10     1292.38     1317.03     85.47 o
  13   8 -10       50.02      101.64     85.41 o
  14   8 -10      745.43      720.42     99.42 o
  15   8 -10      296.57      191.82     99.92 o
  16   8 -10      398.09      319.48     96.87 o
  17   8 -10      223.94      223.91    102.17 o
   0  10 -10      544.73      455.48    116.36 o
   1  10 -10       51.33      104.65     66.59 o
   2  10 -10       89.08      125.23     75.30 o
   3  10 -10      924.57      909.43     79.65 o
   4  10 -10      185.47      192.72     81.52 o
   5  10 -10      584.64      527.02     88.77 o
   6  10 -10     1120.04      926.79    101.71 o
   7  10 -10      596.61      547.17     88.97 o
   8  10 -10      204.70      181.48     92.28 o
   9  10 -10      818.74      669.85    110.33 o
  10  10 -10       21.52       94.46     90.54 o
  11  10 -10       10.77       36.63     98.56 o
   1   1  -9      444.94      414.74     59.95 o
   2   1  -9     3071.37     2890.51     78.46 o
   3   1  -9     2626.10     2627.77     93.70 o
   4   1  -9     3593.13     3446.99     86.92 o
   5   1  -9    12827.40    12936.61    242.22 o
   6   1  -9     3790.43     4022.44     74.40 o
   7   1  -9     7962.53     7935.72    142.95 o
   8   1  -9     3055.74     3060.53     54.54 o
   9   1  -9      257.79      329.72     46.27 o
  10   1  -9     4394.89     4517.18     92.59 o
  11   1  -9      684.52      718.04     54.98 o
  12   1  -9     1850.43     1856.83     53.57 o
  13   1  -9     1467.02     1324.73     48.61 o
  14   1  -9      428.21      461.44     52.65 o
  15   1  -9      331.44      294.35     57.15 o
  16   1  -9     1500.56     1417.58     55.86 o
  17   1  -9     2054.18     2020.13     56.49 o
  18   1  -9      193.31      238.21     57.45 o
  19   1  -9     2780.25     2777.34     72.21 o
  20   1  -9     1668.68     1536.50     59.97 o
  21   1  -9      155.65      135.11     77.54 o
  22   1  -9      721.52      685.23     69.15 o
  23   1  -9      129.31      147.71     78.19 o
  24   1  -9       63.34      102.47     83.39 o
   1   3  -9     5091.43     4683.21    104.48 o
   2   3  -9    23320.02    21758.98    543.48 o
   3   3  -9      299.54      243.42     43.89 o
   4   3  -9     8343.19     8280.90    361.83 o
   5   3  -9     5332.75     5580.88    119.31 o
   6   3  -9        6.79       -7.44     46.96 o
   7   3  -9     1427.53     1366.44     55.12 o
   8   3  -9    10460.01    10545.85    133.45 o
   9   3  -9       77.47       99.89     44.97 o
  10   3  -9     4539.86     4676.19     68.79 o
  11   3  -9     6972.10     7009.39     74.65 o
  12   3  -9      514.44      516.60     54.52 o
  13   3  -9      297.49      302.02     45.69 o
  14   3  -9     3918.04     4080.05     63.94 o
  15   3  -9       36.51       11.91     51.14 o
  16   3  -9     3562.30     3405.75     66.22 o
  17   3  -9     1357.55     1320.34     63.06 o
  18   3  -9      205.43      176.64     59.60 o
  19   3  -9      123.35      146.63     62.50 o
  20   3  -9     1252.10     1236.45     69.30 o
  21   3  -9       85.71       78.54     73.27 o
  22   3  -9     1095.21      995.59     79.64 o
  23   3  -9      455.13      381.14     79.58 o
   1   5  -9    18130.95    17604.67    762.47 o
   2   5  -9      930.95      958.15     49.20 o
   3   5  -9      268.76      344.22     48.86 o
   4   5  -9       69.23       81.41     56.87 o
   5   5  -9     1901.38     1852.16     48.20 o
   6   5  -9      376.20      387.68     49.82 o
   7   5  -9     1487.63     1545.06     54.56 o
   8   5  -9      205.82      239.40     50.30 o
   9   5  -9     1907.31     1895.85     71.25 o
  10   5  -9      784.52      855.72     54.62 o
  11   5  -9     5782.31     5804.31    112.36 o
  12   5  -9      802.88      739.55     54.78 o
  13   5  -9     9406.28     9086.04    202.36 o
  14   5  -9     1273.98     1174.81     59.85 o
  15   5  -9       62.18      112.25     57.09 o
  16   5  -9      136.43      111.46     62.68 o
  17   5  -9      855.24      841.45     66.52 o
  18   5  -9      523.63      549.51     68.28 o
  19   5  -9      359.22      374.28     68.62 o
  20   5  -9      323.76      281.02     70.94 o
  21   5  -9      200.04      152.75     75.84 o
  22   5  -9      191.32      168.15     91.59 o
   1   7  -9      787.21      818.09     49.86 o
   2   7  -9     8445.87     8153.79    217.89 o
   3   7  -9       40.35        9.88     50.20 o
   4   7  -9     6119.33     5982.10     96.23 o
   5   7  -9      458.03      512.34     53.08 o
   6   7  -9       16.68       38.02     54.83 o
   7   7  -9       34.76       20.99     50.85 o
   8   7  -9     7782.52     7948.02    136.20 o
   9   7  -9      299.31      292.27     58.90 o
  10   7  -9     4528.38     4580.76    112.93 o
  11   7  -9     1121.74     1164.47     74.70 o
  12   7  -9      113.07      178.48     68.01 o
  13   7  -9      501.02      396.70     70.52 o
  14   7  -9     4314.91     4072.11    236.77 o
  15   7  -9       77.20       33.25     78.79 o
  16   7  -9     2042.71     1850.20    132.87 o
  17   7  -9      307.41      262.02     87.96 o
  18   7  -9       17.38       80.04     87.22 o
  19   7  -9      125.49       90.26     91.83 o
   1   9  -9      946.34     1030.18     68.63 o
   2   9  -9       43.80       94.95     67.89 o
   3   9  -9       97.77       98.66     72.06 o
   4   9  -9      435.46      420.84     73.07 o
   5   9  -9     3987.32     4176.50     80.81 o
   6   9  -9       42.84      110.35     78.37 o
   7   9  -9     3856.46     3577.59    137.43 o
   8   9  -9      177.23      177.25     86.26 o
   9   9  -9      296.08      224.03     78.43 o
  10   9  -9       74.97      123.63     83.83 o
  11   9  -9      679.11      753.83    100.85 o
  12   9  -9      134.63      149.76    102.91 o
  13   9  -9      237.69      192.77     99.68 o
  14   9  -9       37.04       31.45    102.28 o
  15   9  -9      362.66      263.41    114.06 o
   1  11  -9       87.05       49.98    100.29 o
   2  11  -9      833.15      789.20    137.09 o
   3  11  -9      134.55      105.56    109.57 o
   4  11  -9     1270.18     1201.86    156.61 o
   5  11  -9      266.58      246.93    107.44 o
   6  11  -9       13.17       26.03    119.22 o
   7  11  -9      184.16      157.28    107.24 o
   0   0  -8     7768.67     6956.30    195.66 o
   2   0  -8     1111.36      932.18     85.31 o
   4   0  -8     4314.32     4034.14     82.31 o
   6   0  -8    43374.43    44767.29    730.00 o
   8   0  -8    11788.18    12011.93    260.35 o
  10   0  -8     5913.65     5806.21     93.17 o
  12   0  -8     1493.43     1414.58     70.34 o
  14   0  -8     4044.08     3720.31    116.55 o
  16   0  -8     4249.39     4052.69    123.93 o
  18   0  -8     5513.51     5495.32    169.16 o
  20   0  -8     4172.93     3964.00    121.86 o
  22   0  -8      441.18      516.52     92.72 o
  24   0  -8      633.14      529.35    122.87 o
   0   2  -8     6595.81     6257.57    142.55 o
   1   2  -8     5557.13     4743.44    187.90 o
   2   2  -8     2845.66     2657.64     72.77 o
   3   2  -8    27567.42    26627.15    934.86 o
   4   2  -8      964.71     1062.00     52.04 o
   5   2  -8     8921.61     8825.24    225.68 o
   6   2  -8     2464.78     2295.82     64.79 o
   7   2  -8     6143.17     6466.67     79.62 o
   8   2  -8      316.63      395.46     44.71 o
   9   2  -8    10242.42     9848.58    201.19 o
  10   2  -8     1655.30     1519.81     51.99 o
  11   2  -8     5136.37     5266.84     79.24 o
  12   2  -8      121.32      110.99     46.79 o
  13   2  -8     2128.51     2037.15     54.32 o
  14   2  -8      541.65      492.69     51.56 o
  15   2  -8     2263.88     2227.51     56.41 o
  16   2  -8      918.56      887.36     55.42 o
  17   2  -8     4768.53     4617.16     66.30 o
  18   2  -8      846.99      745.47     56.53 o
  19   2  -8     1674.09     1604.12     70.01 o
  20   2  -8       31.11       31.31     56.84 o
  21   2  -8     1885.05     1761.76     68.86 o
  22   2  -8       22.33       60.10     68.89 o
  23   2  -8      859.63      776.63     84.17 o
  24   2  -8        0.80       49.75     83.45 o
   0   4  -8    34150.51    35344.75   1607.68 o
   1   4  -8     2251.06     2087.34     62.41 o
   2   4  -8     6247.18     6436.02    155.03 o
   3   4  -8     4495.61     4393.02    108.01 o
   4   4  -8     1781.91     1779.47     76.81 o
   5   4  -8     1095.91     1027.48     54.78 o
   6   4  -8     6805.66     6286.62    152.23 o
   7   4  -8     2399.41     2448.54     75.95 o
   8   4  -8     4292.46     4291.29    106.89 o
   9   4  -8     6400.91     6577.77    112.53 o
  10   4  -8     3176.23     3284.31     57.78 o
  11   4  -8      935.73      940.76     47.72 o
  12   4  -8    11019.64    10967.14    177.26 o
  13   4  -8     1277.95     1335.06     54.79 o
  14   4  -8     4453.14     4379.95     64.63 o
  15   4  -8     2338.53     2301.09     59.48 o
  16   4  -8     1660.33     1543.15     57.19 o
  17   4  -8       77.10       99.40     59.74 o
  18   4  -8      654.59      656.83     69.58 o
  19   4  -8      339.02      298.66     71.54 o
  20   4  -8     1266.52     1177.75     68.36 o
  21   4  -8      651.09      662.79     79.06 o
  22   4  -8      595.73      520.68     81.63 o
  23   4  -8      221.54      159.17     93.53 o
   0   6  -8     4686.68     4286.40    153.32 o
   1   6  -8     1792.59     1707.93     47.35 o
   2   6  -8      407.96      443.31     48.22 o
   3   6  -8     6103.82     5682.25    169.45 o
   4   6  -8      207.18      224.73     50.73 o
   5   6  -8      164.94      216.68     49.45 o
   6   6  -8     1161.47     1085.97     53.79 o
   7   6  -8      559.54      563.42     58.04 o
   8   6  -8      442.99      515.25     59.73 o
   9   6  -8     2516.01     2674.84     69.32 o
  10   6  -8       86.01      127.61     60.80 o
  11   6  -8     2663.37     2575.85     77.77 o
  12   6  -8     1084.52     1033.15     67.61 o
  13   6  -8     2323.64     2259.12     89.50 o
  14   6  -8      581.53      548.92     69.33 o
  15   6  -8     2590.99     2586.02     75.90 o
  16   6  -8       60.67       61.41     72.62 o
  17   6  -8      895.80      825.50     74.55 o
  18   6  -8      402.45      325.49     80.70 o
  19   6  -8      270.02      226.12     88.60 o
  20   6  -8      257.12      222.59     84.29 o
  21   6  -8      552.36      397.94    100.24 o
   0   8  -8     5480.12     5413.60    303.39 o
   1   8  -8      498.39      474.92     59.02 o
   2   8  -8      933.95      982.19     59.77 o
   3   8  -8     3853.95     3757.13     95.61 o
   4   8  -8      787.11      778.72     62.82 o
   5   8  -8     1047.59     1061.19     62.35 o
   6   8  -8     6693.70     6747.11    188.66 o
   7   8  -8      689.90      765.79     66.99 o
   8   8  -8     2017.40     2030.61     90.77 o
   9   8  -8     3467.90     3684.58    102.52 o
  10   8  -8      714.71      710.02     82.72 o
  11   8  -8      450.28      438.01     83.29 o
  12   8  -8      896.08      965.54     93.46 o
  13   8  -8      218.66      194.41     86.10 o
  14   8  -8      900.62      930.46     99.47 o
  15   8  -8     1065.64     1004.78    112.90 o
  16   8  -8      268.69      292.48     94.75 o
  17   8  -8      116.40       96.26     99.27 o
  18   8  -8      840.72      600.71    202.40 o
   0  10  -8      405.64      361.72     99.95 o
   1  10  -8      152.24      126.46     77.91 o
   2  10  -8       28.50       22.00     82.40 o
   3  10  -8      771.77      780.00     82.02 o
   4  10  -8      240.60      247.78     74.50 o
   5  10  -8      577.97      520.15     81.33 o
   6  10  -8     1135.22     1109.51     90.38 o
   7  10  -8      254.90      228.59    101.91 o
   8  10  -8      160.29      122.84    102.32 o
   9  10  -8      528.71      619.34     92.71 o
  10  10  -8       56.61      114.13     99.60 o
  11  10  -8      247.96      204.10     90.03 o
  12  10  -8      532.48      475.36    105.21 o
   1   1  -7     7343.57     6413.82    238.11 o
   2   1  -7    13407.38    12240.16    510.82 o
   3   1  -7      495.93      555.43     48.27 o
   4   1  -7    18983.79    19193.21    364.25 o
   5   1  -7    17920.08    18543.96    391.47 o
   6   1  -7      190.07      203.59     45.81 o
   7   1  -7    18197.47    18640.10    198.73 o
   8   1  -7    13329.05    14022.01    118.91 o
   9   1  -7      609.38      573.06     48.29 o
  10   1  -7     3122.53     3091.19     53.01 o
  11   1  -7     4969.13     5096.59     57.57 o
  12   1  -7      351.17      401.56     44.00 o
  13   1  -7     1093.88     1054.44     47.87 o
  14   1  -7     2551.05     2462.17     48.77 o
  15   1  -7     1760.23     1749.47     55.98 o
  16   1  -7      703.22      812.27     58.89 o
  17   1  -7     3588.63     3564.95     63.86 o
  18   1  -7      173.73      186.37     53.14 o
  19   1  -7     4047.72     3933.42     93.65 o
  20   1  -7     1103.74     1130.49     62.12 o
  21   1  -7      181.44      201.56     60.54 o
  22   1  -7      230.30      238.95     72.40 o
  23   1  -7      983.62      907.14     81.60 o
  24   1  -7       63.09        1.89     75.04 o
   1   3  -7     8699.55     8578.02    223.90 o
   2   3  -7    28964.37    28336.73    788.66 o
   3   3  -7     1531.29     1701.67     66.09 o
   4   3  -7    19904.69    20262.42    797.24 o
   5   3  -7     5505.65     5346.54    158.45 o
   6   3  -7       48.76       87.36     51.98 o
   7   3  -7     1200.41     1207.09     48.62 o
   8   3  -7    11452.46    11649.70    214.65 o
   9   3  -7      445.76      497.18     47.85 o
  10   3  -7    12453.16    12886.90    218.49 o
  11   3  -7     2511.66     2333.29     51.84 o
  12   3  -7      218.61      206.05     47.84 o
  13   3  -7     3712.35     3688.58     56.47 o
  14   3  -7    14199.39    14014.06    235.97 o
  15   3  -7     1886.92     1732.30     59.93 o
  16   3  -7     5375.00     5354.21     66.24 o
  17   3  -7     1451.97     1465.45     58.67 o
  18   3  -7      109.27      112.77     61.29 o
  19   3  -7     1841.18     1727.17     64.85 o
  20   3  -7     2182.20     2090.47     74.66 o
  21   3  -7      484.93      493.72     69.75 o
  22   3  -7     1599.54     1509.29     78.82 o
  23   3  -7      822.91      644.00     82.45 o
  24   3  -7      270.04      271.99     88.45 o
   1   5  -7    12207.88    11932.93    256.37 o
   2   5  -7      660.85      596.70     43.52 o
   3   5  -7      147.75      174.92     46.14 o
   4   5  -7      820.64      941.00     52.52 o
   5   5  -7     2236.43     2156.31     60.06 o
   6   5  -7     1524.05     1569.86     53.57 o
   7   5  -7     3516.23     3411.42     73.17 o
   8   5  -7      705.30      695.92     52.73 o
   9   5  -7      346.97      372.92     50.82 o
  10   5  -7     4604.47     4398.76    126.72 o
  11   5  -7     3214.86     3274.46     62.79 o
  12   5  -7      362.03      321.90     50.66 o
  13   5  -7     3747.55     3814.71     61.86 o
  14   5  -7      504.25      453.98     58.03 o
  15   5  -7      303.32      288.88     58.72 o
  16   5  -7      842.04      833.16     64.55 o
  17   5  -7      225.40      265.18     63.16 o
  18   5  -7      307.60      290.05     63.82 o
  19   5  -7      857.11      827.26     70.73 o
  20   5  -7      180.34      184.78     76.52 o
  21   5  -7      171.13      155.11     82.70 o
  22   5  -7      227.14       93.58     83.32 o
   1   7  -7     2889.90     2788.47     62.54 o
   2   7  -7     3886.53     3863.73    124.93 o
   3   7  -7       15.60       22.79     51.83 o
   4   7  -7     1511.78     1467.15     56.35 o
   5   7  -7     1421.09     1382.13     59.19 o
   6   7  -7        1.87       10.87     61.09 o
   7   7  -7     2181.27     2210.81     81.15 o
   8   7  -7     1485.54     1533.02     62.42 o
   9   7  -7     1708.07     1705.41     86.60 o
  10   7  -7     2231.13     2267.08     81.20 o
  11   7  -7     1309.06     1165.94     86.42 o
  12   7  -7       50.39       83.83     78.02 o
  13   7  -7      592.25      602.54     77.86 o
  14   7  -7     1165.78     1253.94     82.49 o
  15   7  -7       64.82      137.95     76.50 o
  16   7  -7     1343.57     1275.64     85.10 o
  17   7  -7      159.36      117.19     73.93 o
  18   7  -7       56.17      120.72     82.29 o
  19   7  -7      283.85      285.45     93.38 o
  20   7  -7      307.86      337.28    135.05 o
   1   9  -7     1402.94     1381.99     63.36 o
   2   9  -7       88.06       82.94     62.46 o
   3   9  -7      141.50      167.01     69.66 o
   4   9  -7       26.71       47.50     67.28 o
   5   9  -7     4353.81     4385.69    163.18 o
   6   9  -7        4.17       41.08     87.37 o
   7   9  -7     4159.93     4298.06    169.77 o
   8   9  -7      420.30      480.23     78.63 o
   9   9  -7      262.06      183.97    101.81 o
  10   9  -7      113.52       90.18     81.28 o
  11   9  -7     1474.09     1591.91    120.79 o
  12   9  -7       79.62       82.28     86.64 o
  13   9  -7     1614.91     1456.94    117.53 o
  14   9  -7       43.53       85.81     97.60 o
  15   9  -7        1.65       26.43    109.06 o
  16   9  -7       48.59       97.45    183.84 o
   1  11  -7       74.01       82.44    126.51 o
   2  11  -7      987.54      815.38    117.22 o
   3  11  -7       12.96       -5.50    118.41 o
   4  11  -7     1566.01     1408.86    199.37 o
   5  11  -7      336.91      261.56     96.26 o
   6  11  -7       69.32       86.70    102.62 o
   7  11  -7      216.74      153.26    103.59 o
   8  11  -7     1078.70      949.43    100.96 o
   0   0  -6    23030.56    19338.65    312.51 o
   2   0  -6     4150.75     3839.37    122.33 o
   4   0  -6     4455.14     4729.13    101.20 o
   6   0  -6    18707.10    18296.63    451.18 o
   8   0  -6     3150.39     3194.18     82.73 o
  10   0  -6     2089.70     1950.82     69.22 o
  12   0  -6      629.62      492.44     65.52 o
  14   0  -6     3542.48     3497.30     84.72 o
  16   0  -6      219.79      142.34     67.53 o
  18   0  -6     5522.22     5542.92    180.09 o
  20   0  -6     3935.80     3693.88     90.77 o
  22   0  -6      577.01      592.41     95.22 o
  24   0  -6     1147.52      985.70    120.18 o
   0   2  -6    13027.98    11610.48    414.82 o
   1   2  -6    35592.14    33737.16   1397.80 o
   2   2  -6      607.62      591.43     54.03 o
   3   2  -6    44576.04    44669.30   2032.98 o
   4   2  -6     5512.91     5425.36     96.44 o
   5   2  -6    13103.28    12808.21    265.82 o
   6   2  -6    10597.61    11236.63     86.77 o
   7   2  -6     8478.04     8947.39    227.68 o
   8   2  -6     2570.70     2833.31     66.05 o
   9   2  -6    21277.07    21649.97    331.76 o
  10   2  -6      337.24      321.75     50.99 o
  11   2  -6     8904.85     8896.79    150.64 o
  12   2  -6     2182.27     2245.61     52.05 o
  13   2  -6     2926.91     2927.75     54.71 o
  14   2  -6      867.65      843.25     53.57 o
  15   2  -6     9393.23     8992.95    157.49 o
  16   2  -6       22.96       44.38     48.43 o
  17   2  -6     1415.04     1398.01     55.33 o
  18   2  -6     2160.25     2099.60     57.51 o
  19   2  -6      763.62      818.21     58.46 o
  20   2  -6       13.15       19.91     61.78 o
  21   2  -6     2338.16     2246.56     70.21 o
  22   2  -6       52.77       28.61     76.48 o
  23   2  -6     1094.93      940.91     75.42 o
  24   2  -6      197.44      146.35     82.32 o
   0   4  -6    10750.16    11217.59    272.13 o
   1   4  -6      316.28      390.62     45.46 o
   2   4  -6     9706.10     8686.60    241.16 o
   3   4  -6     1045.49      971.37     59.03 o
   4   4  -6     7228.34     6750.03    163.99 o
   5   4  -6     4884.16     4970.18     91.62 o
   6   4  -6     3103.71     2846.46     84.75 o
   7   4  -6     2655.25     2540.26     99.31 o
   8   4  -6     8903.08     8521.35    189.14 o
   9   4  -6      324.94      306.29     50.66 o
  10   4  -6      650.90      644.00     50.37 o
  11   4  -6      215.71      246.98     48.49 o
  12   4  -6     8919.03     8627.18    138.28 o
  13   4  -6      805.42      768.15     57.11 o
  14   4  -6     4355.91     4386.81    114.71 o
  15   4  -6      569.66      650.89     60.02 o
  16   4  -6      160.81      174.87     53.73 o
  17   4  -6       94.56       99.71     57.05 o
  18   4  -6     3403.45     3203.07     70.04 o
  19   4  -6       23.66      -25.30     66.38 o
  20   4  -6     1277.86     1297.47     75.59 o
  21   4  -6      272.30      276.49     77.36 o
  22   4  -6      126.74      159.94     78.13 o
  23   4  -6      116.85      171.58     86.77 o
   0   6  -6     5442.01     5184.40    111.90 o
   1   6  -6     7156.98     7254.03    152.00 o
   2   6  -6      287.72      305.83     47.83 o
   3   6  -6     5779.27     5567.52    119.37 o
   4   6  -6      337.22      335.47     50.30 o
   5   6  -6     3404.17     3347.44     80.15 o
   6   6  -6     6512.56     6227.93    133.41 o
   7   6  -6     5474.63     5408.94    112.49 o
   8   6  -6       20.64       84.96     55.18 o
   9   6  -6     5388.01     5285.52    116.00 o
  10   6  -6     1010.60      974.83     61.36 o
  11   6  -6     1110.26     1102.07     65.80 o
  12   6  -6     1666.66     1492.62     64.32 o
  13   6  -6     2549.02     2380.20     69.57 o
  14   6  -6      126.13      129.81     66.05 o
  15   6  -6     3484.34     3469.67     78.04 o
  16   6  -6      115.40      128.51     69.06 o
  17   6  -6      425.34      493.54     70.68 o
  18   6  -6      293.77      322.10     74.48 o
  19   6  -6      374.14      341.32     76.24 o
  20   6  -6      170.82      194.07     82.10 o
  21   6  -6     1686.32     1375.96     90.20 o
   0   8  -6     3565.13     3375.07    136.40 o
   1   8  -6     1800.27     1656.38     65.97 o
   2   8  -6     1892.99     1939.02     61.21 o
   3   8  -6     3758.55     3647.53     66.11 o
   4   8  -6     1739.97     1791.81     66.41 o
   5   8  -6      813.80      912.48     74.38 o
   6   8  -6     2628.58     2514.84     78.30 o
   7   8  -6       51.10      141.18     85.30 o
   8   8  -6     1456.67     1576.46     92.76 o
   9   8  -6     2253.80     2332.04    141.56 o
  10   8  -6     1009.64     1142.31     97.20 o
  11   8  -6     2120.28     2180.88    181.26 o
  12   8  -6     1202.20     1211.40     86.18 o
  13   8  -6      782.52      781.25     93.67 o
  14   8  -6      393.75      425.72     95.92 o
  15   8  -6     1936.89     1911.04     90.75 o
  16   8  -6      326.19      305.03    113.83 o
  17   8  -6      296.05      223.51    119.24 o
  18   8  -6      713.96      672.37    106.43 o
   0  10  -6     1118.21     1084.57    168.06 o
   1  10  -6      161.17      145.01     98.83 o
   2  10  -6      415.02      402.33     82.47 o
   3  10  -6      393.11      344.57     94.83 o
   4  10  -6      344.08      309.41     87.92 o
   5  10  -6      428.01      441.13     89.30 o
   6  10  -6     2124.88     2015.54     96.58 o
   7  10  -6       93.85      161.85     98.85 o
   8  10  -6      375.96      387.88     88.74 o
   9  10  -6      432.27      466.98    104.57 o
  10  10  -6      744.44      784.29     99.25 o
  11  10  -6      282.43      268.59    106.66 o
  12  10  -6      572.70      572.34    103.93 o
  13  10  -6      111.03      169.24     98.58 o
   1   1  -5     9382.92     8139.01    354.87 o
   2   1  -5    60691.52    59657.24   1936.40 o
   3   1  -5     5679.73     5820.79     98.09 o
   4   1  -5    30952.22    30599.19    327.23 o
   5   1  -5    24450.20    24704.53    365.02 o
   6   1  -5      159.63      173.12     49.31 o
   7   1  -5    31021.29    31051.71    375.22 o
   8   1  -5    31184.12    32255.45    415.31 o
   9   1  -5     3255.68     3273.10     48.64 o
  10   1  -5     2892.13     2764.77     49.25 o
  11   1  -5     5962.81     6043.25     58.35 o
  12   1  -5      235.78      181.79     51.58 o
  13   1  -5     7967.68     7923.61     80.81 o
  14   1  -5     3317.61     3094.99     62.69 o
  15   1  -5      800.55      755.37     51.13 o
  16   1  -5     2112.39     1945.42     54.09 o
  17   1  -5     3492.13     3495.84     60.70 o
  18   1  -5       55.03      105.23     52.40 o
  19   1  -5     3706.86     3823.64     71.23 o
  20   1  -5     1760.84     1679.28     62.32 o
  21   1  -5      598.42      603.35     64.89 o
  22   1  -5      514.17      565.04     66.43 o
  23   1  -5     1638.57     1526.04     81.58 o
  24   1  -5       35.17       48.46     87.50 o
  25   1  -5      935.42      743.47     91.12 o
   1   3  -5    20710.85    20572.89    598.95 o
   2   3  -5    36681.01    35027.89   1195.81 o
   3   3  -5      817.45      859.86     61.29 o
   4   3  -5     9167.12     8343.58    270.25 o
   5   3  -5     5041.10     5380.90     81.98 o
   6   3  -5      699.43      707.68     46.54 o
   7   3  -5     7395.55     7298.45    154.65 o
   8   3  -5     5446.41     5241.05     83.63 o
   9   3  -5     1780.40     1739.19     50.11 o
  10   3  -5    15356.56    15437.39    221.98 o
  11   3  -5     5455.49     5675.78     83.22 o
  12   3  -5      113.00      105.79     46.91 o
  13   3  -5     7958.61     8027.61    125.12 o
  14   3  -5    10309.38    10010.23    169.37 o
  15   3  -5      234.51      279.57     50.56 o
  16   3  -5     3844.69     3894.98     65.93 o
  17   3  -5     2533.97     2602.78     61.35 o
  18   3  -5       16.08        4.88     57.59 o
  19   3  -5     2089.48     2081.99     67.93 o
  20   3  -5     1880.84     1732.60     80.75 o
  21   3  -5      210.82      260.54     77.34 o
  22   3  -5     1433.54     1480.45     84.63 o
  23   3  -5      590.91      416.98     79.28 o
  24   3  -5      596.63      455.92     92.47 o
   1   5  -5     3273.99     2968.10     64.42 o
   2   5  -5     2985.48     2733.78     83.12 o
   3   5  -5     1033.46     1085.20     51.43 o
   4   5  -5     4097.45     3681.72    109.53 o
   5   5  -5     4730.46     4395.80     78.38 o
   6   5  -5     2418.22     2471.23     60.30 o
   7   5  -5     8329.99     7755.98    231.02 o
   8   5  -5      573.98      516.86     50.36 o
   9   5  -5     1027.08      968.42     52.49 o
  10   5  -5     1001.29      941.65     59.01 o
  11   5  -5     1335.65     1504.16     61.45 o
  12   5  -5      306.93      290.89     56.32 o
  13   5  -5     1581.88     1565.63     64.01 o
  14   5  -5      367.91      390.11     62.47 o
  15   5  -5      537.06      498.28     62.76 o
  16   5  -5      166.06      228.98     70.45 o
  17   5  -5      980.79      979.53     76.07 o
  18   5  -5       17.06      -26.70     72.73 o
  19   5  -5     1566.97     1513.56     79.83 o
  20   5  -5       64.80      170.58     91.47 o
  21   5  -5       79.37      108.63     95.70 o
  22   5  -5       98.98      102.42    100.94 o
  23   5  -5      978.82      446.87    285.06 o
   1   7  -5     4469.26     4347.13    120.79 o
   2   7  -5     2821.99     2662.28     84.21 o
   3   7  -5       31.90       65.86     53.86 o
   4   7  -5     3763.10     3753.68     96.97 o
   5   7  -5     1025.63      934.52     59.41 o
   6   7  -5      202.24      202.90     75.57 o
   7   7  -5      795.04      860.51     68.66 o
   8   7  -5     2288.26     2271.91     77.29 o
   9   7  -5      127.93      132.42     77.46 o
  10   7  -5     3930.29     4163.15    140.11 o
  11   7  -5     1903.09     1912.59    100.44 o
  12   7  -5      657.69      631.86     70.82 o
  13   7  -5      275.34      298.67     81.19 o
  14   7  -5     1874.94     2034.52    121.95 o
  15   7  -5       83.70       76.44     73.93 o
  16   7  -5     2777.13     2882.71    218.99 o
  17   7  -5       19.40       29.01     85.09 o
  18   7  -5      125.06      129.83     85.29 o
  19   7  -5      444.24      401.02     89.07 o
  20   7  -5      763.63      571.01     90.90 o
   1   9  -5     3570.81     3903.39    141.65 o
   2   9  -5      107.88      142.10     71.82 o
   3   9  -5       78.44      108.47     72.67 o
   4   9  -5      634.97      720.96     86.52 o
   5   9  -5     1876.78     1937.22     84.61 o
   6   9  -5       55.07       35.02     97.28 o
   7   9  -5     2301.73     2290.74    116.74 o
   8   9  -5      387.87      342.01     82.47 o
   9   9  -5       12.30       20.79     91.01 o
  10   9  -5       20.32       23.35    100.26 o
  11   9  -5     1603.34     1588.45     86.14 o
  12   9  -5       67.88       29.96     97.59 o
  13   9  -5     1618.39     1873.85    104.36 o
  14   9  -5      136.32      163.10    115.70 o
  15   9  -5       10.49       64.07    100.07 o
  16   9  -5       86.84       46.04    124.59 o
   1  11  -5       88.68      110.79    177.38 o
   2  11  -5      354.31      225.32    123.63 o
   3  11  -5       69.92       59.63    115.33 o
   4  11  -5     1562.10     1317.44    175.75 o
   5  11  -5      346.80      298.35    131.91 o
   6  11  -5       28.46       -5.98    107.66 o
   7  11  -5      529.87      406.55    111.40 o
   8  11  -5      735.71      601.34    113.48 o
   9  11  -5      129.36      109.28    106.54 o
   0   0  -4     1454.11     1295.24    139.01 o
   2   0  -4    25702.37    26736.67    557.83 o
   4   0  -4     9786.06     9760.48    342.15 o
   6   0  -4     6354.55     5718.11    119.50 o
   8   0  -4    10649.60     9907.06    147.19 o
  10   0  -4     2769.04     2620.09     92.03 o
  12   0  -4    10775.58    10525.07    267.17 o
  14   0  -4     6470.18     5999.66    109.13 o
  16   0  -4      443.58      364.67     78.37 o
  18   0  -4     6371.66     6250.11    175.61 o
  20   0  -4     1894.66     1873.88     97.25 o
  22   0  -4      654.33      618.06    104.82 o
  24   0  -4     2493.16     2183.03    124.38 o
   0   2  -4    56724.45    54615.18   1719.65 o
   1   2  -4    27712.78    26872.84    999.20 o
   2   2  -4     2160.71     2017.40     90.41 o
   3   2  -4    14979.01    14572.19    498.94 o
   4   2  -4    18651.65    19238.75    358.04 o
   5   2  -4    12483.72    12493.54    201.38 o
   6   2  -4    17929.54    19720.49    267.46 o
   7   2  -4     5890.84     5979.90    125.74 o
   8   2  -4     1423.05     1444.88     50.45 o
   9   2  -4     9876.55     9672.32    128.64 o
  10   2  -4     2700.44     2637.14     50.07 o
  11   2  -4     5395.44     5174.11     88.48 o
  12   2  -4     5614.53     5579.45     57.16 o
  13   2  -4     1800.97     1791.43     53.42 o
  14   2  -4     1031.69     1037.24     50.58 o
  15   2  -4    10436.42    10284.49    124.08 o
  16   2  -4      133.51       90.99     59.87 o
  17   2  -4      471.69      477.30     57.25 o
  18   2  -4     2098.88     2100.03     56.43 o
  19   2  -4       86.47       86.99     57.40 o
  20   2  -4       57.65       94.43     66.96 o
  21   2  -4     2695.87     2594.83     77.52 o
  22   2  -4       64.01       66.60     68.62 o
  23   2  -4     1148.80     1082.49     81.04 o
  24   2  -4      300.66      200.82     84.92 o
  25   2  -4       67.43       16.22    194.77 o
   0   4  -4     6770.30     6335.94     89.73 o
   1   4  -4      613.49      617.87     49.46 o
   2   4  -4    13496.90    12429.01    349.47 o
   3   4  -4    16170.64    16237.95    419.31 o
   4   4  -4    16863.37    16226.13    332.65 o
   5   4  -4     1009.06     1000.35     49.94 o
   6   4  -4    18965.86    17590.58    395.72 o
   7   4  -4     2876.84     3001.25     63.10 o
   8   4  -4     5797.40     5314.95    111.07 o
   9   4  -4     3310.22     3124.05     84.99 o
  10   4  -4     1675.86     1560.16     54.11 o
  11   4  -4      659.82      658.63     52.64 o
  12   4  -4     8420.23     8255.21    141.84 o
  13   4  -4     1665.19     1561.41     56.77 o
  14   4  -4      893.44      882.30     55.47 o
  15   4  -4     1686.30     1674.55     60.64 o
  16   4  -4      197.45      263.62     52.28 o
  17   4  -4      328.64      318.63     58.45 o
  18   4  -4     7870.17     7458.79    101.63 o
  19   4  -4      126.14      118.75     68.03 o
  20   4  -4      832.44      733.05     72.97 o
  21   4  -4      417.71      453.54     80.53 o
  22   4  -4        4.38       15.47     89.69 o
  23   4  -4      114.58       56.91     95.22 o
   0   6  -4     9635.52     9657.64    408.96 o
   1   6  -4     2963.58     3029.06     75.66 o
   2   6  -4     1825.21     1869.15     71.24 o
   3   6  -4     3580.98     3611.45     80.81 o
   4   6  -4      642.93      701.84     56.89 o
   5   6  -4     5185.18     5107.27    139.06 o
   6   6  -4     9383.92     9177.10    359.90 o
   7   6  -4     2480.22     2495.40     95.40 o
   8   6  -4     1555.82     1484.52     64.55 o
   9   6  -4     6383.33     6642.99    261.50 o
  10   6  -4     3140.27     3221.74     73.77 o
  11   6  -4      398.90      407.49     64.92 o
  12   6  -4     2557.79     2500.88     70.55 o
  13   6  -4      336.04      356.22     62.42 o
  14   6  -4      828.13      900.96     71.15 o
  15   6  -4     3623.44     3631.84     90.29 o
  16   6  -4      729.71      799.68     73.68 o
  17   6  -4      867.31      875.43     74.92 o
  18   6  -4     1247.08     1245.58     79.31 o
  19   6  -4      144.92      125.07     72.89 o
  20   6  -4      328.17      330.97     80.35 o
  21   6  -4     2113.20     1987.83    195.84 o
  22   6  -4      610.19      -30.59    287.40 o
   0   8  -4     7867.65     7775.52    450.53 o
   1   8  -4      951.03      947.13     61.13 o
   2   8  -4     3411.21     3393.06    143.87 o
   3   8  -4     3549.81     3662.95    123.05 o
   4   8  -4     1849.15     1775.94    106.89 o
   5   8  -4       81.10      118.68     72.71 o
   6   8  -4     5589.34     5652.11    295.06 o
   7   8  -4      184.76      165.71     79.60 o
   8   8  -4     1420.96     1603.61     83.32 o
   9   8  -4      984.21     1115.06    126.92 o
  10   8  -4      779.24      745.04     79.97 o
  11   8  -4     2046.17     2220.63     96.15 o
  12   8  -4     5665.96     5812.94    257.45 o
  13   8  -4      569.96      647.09     91.26 o
  14   8  -4     1034.07     1243.89     95.27 o
  15   8  -4     1199.19     1093.05    100.97 o
  16   8  -4      333.04      364.49    101.41 o
  17   8  -4      494.33      548.67    107.16 o
  18   8  -4     2341.11     2251.40    160.13 o
   0  10  -4     1819.40     1654.13    171.83 o
   1  10  -4     1072.70     1122.63    128.51 o
   2  10  -4      406.75      400.96     98.93 o
   3  10  -4     1255.80     1323.31    189.91 o
   4  10  -4      415.81      427.88     93.76 o
   5  10  -4      244.25      308.57    115.31 o
   6  10  -4     2677.61     2925.74    122.28 o
   7  10  -4      127.04      124.74    118.08 o
   8  10  -4      151.25      165.56    109.31 o
   9  10  -4      854.65     1089.99    146.96 o
  10  10  -4      717.25      772.32    130.00 o
  11  10  -4      519.06      550.87    118.24 o
  12  10  -4      714.99      741.64    120.96 o
  13  10  -4      159.50      205.30    122.47 o
  14  10  -4      112.02       66.11    160.53 o
   1   1  -3    63849.70    64601.88   2987.75 o
   2   1  -3     1755.41     1746.56     75.18 o
   3   1  -3     5266.14     5654.72    116.68 o
   4   1  -3    14889.76    15127.94    221.50 o
   5   1  -3    20592.71    20462.43    363.64 o
   6   1  -3     1681.65     1699.76     49.53 o
   7   1  -3    20059.51    19670.75    185.43 o
   8   1  -3     4417.87     4251.43     56.09 o
   9   1  -3      318.48      353.52     45.80 o
  10   1  -3     3591.23     3560.10     53.41 o
  11   1  -3    14350.18    13961.53    139.88 o
  12   1  -3      109.36      128.66     43.93 o
  13   1  -3     9670.39     9820.21    101.42 o
  14   1  -3     7380.96     7245.40     83.82 o
  15   1  -3      873.13      846.78     47.51 o
  16   1  -3     3016.32     2919.09     52.88 o
  17   1  -3     2289.74     2239.87     59.91 o
  18   1  -3      423.65      382.68     58.00 o
  19   1  -3     4546.64     4434.61     76.55 o
  20   1  -3     2110.04     2034.03     72.54 o
  21   1  -3      472.58      435.27     78.24 o
  22   1  -3     1140.76     1239.87     79.48 o
  23   1  -3     1399.38     1384.03    103.44 o
  24   1  -3       65.51      152.89     92.46 o
  25   1  -3     1738.41     1683.05     96.41 o
   1   3  -3     2903.06     2970.72     61.05 o
   2   3  -3    14637.02    14113.04    427.54 o
   3   3  -3     2098.08     2074.38     54.28 o
   4   3  -3    32698.86    31642.17    635.46 o
   5   3  -3     6946.23     7035.09    129.02 o
   6   3  -3      933.65      994.03     53.38 o
   7   3  -3     3722.38     3646.20     62.43 o
   8   3  -3     5817.29     5354.15    108.36 o
   9   3  -3     3164.20     3173.82     56.95 o
  10   3  -3    14126.15    13666.69    216.79 o
  11   3  -3      361.63      335.12     47.52 o
  12   3  -3      399.45      386.38     50.48 o
  13   3  -3     1437.02     1372.96     53.58 o
  14   3  -3     1677.28     1687.07     60.42 o
  15   3  -3     1426.72     1415.06     61.97 o
  16   3  -3     4502.69     4393.84     80.32 o
  17   3  -3     1654.29     1664.18     61.05 o
  18   3  -3       75.47      112.21     60.35 o
  19   3  -3      896.01      908.98     67.55 o
  20   3  -3      719.51      727.56     69.75 o
  21   3  -3      162.59      189.93     72.78 o
  22   3  -3     2424.52     2317.48     86.24 o
  23   3  -3      164.29      169.20     86.78 o
  24   3  -3      481.87      397.33     98.22 o
   1   5  -3     4684.75     4107.80    163.85 o
   2   5  -3     2610.47     2478.60     77.17 o
   3   5  -3      829.29      747.13     51.63 o
   4   5  -3     3563.49     3241.36     95.65 o
   5   5  -3     9957.40     9387.21    318.42 o
   6   5  -3       93.11      111.23     52.44 o
   7   5  -3    19721.20    20012.04    454.58 o
   8   5  -3     4915.66     4622.72    153.82 o
   9   5  -3      433.07      440.69     58.66 o
  10   5  -3     1824.07     1728.39     62.41 o
  11   5  -3     2486.13     2399.87     63.93 o
  12   5  -3      840.09      815.01     60.66 o
  13   5  -3     3910.61     3970.53     95.35 o
  14   5  -3      526.23      602.42     66.09 o
  15   5  -3      847.99      890.88     64.89 o
  16   5  -3      308.50      347.15     65.12 o
  17   5  -3     3046.25     2998.02     95.72 o
  18   5  -3      210.42      222.97     79.76 o
  19   5  -3     4613.49     4692.68    111.47 o
  20   5  -3      727.29      688.82     84.68 o
  21   5  -3      164.36      183.22     89.72 o
  22   5  -3       66.76       -4.00     88.83 o
  23   5  -3      711.79      824.46    108.72 o
   1   7  -3     6150.88     5568.98    140.02 o
   2   7  -3     7979.16     7903.36    234.68 o
   3   7  -3      163.81      174.18     64.69 o
   4   7  -3     6070.97     5937.85    225.89 o
   5   7  -3      752.65      749.93     75.59 o
   6   7  -3      594.61      651.19     86.53 o
   7   7  -3     2041.47     2113.31     79.95 o
   8   7  -3     4691.53     5016.49    111.64 o
   9   7  -3      152.47      278.94     77.00 o
  10   7  -3     4456.08     4710.47    230.96 o
  11   7  -3     2554.38     2463.80    119.31 o
  12   7  -3     1011.95     1071.99     85.00 o
  13   7  -3     1395.48     1372.09     79.41 o
  14   7  -3     3054.92     3048.75     99.68 o
  15   7  -3      133.53       50.35     74.07 o
  16   7  -3     2992.79     3015.54    247.38 o
  17   7  -3      205.95      158.90     81.02 o
  18   7  -3      312.25      317.07     91.49 o
  19   7  -3      373.81      290.14     94.19 o
  20   7  -3     1328.95     1131.96    168.72 o
   1   9  -3     5631.83     6025.66    220.67 o
   2   9  -3     1042.36     1053.07     93.68 o
   3   9  -3      337.91      321.45     78.48 o
   4   9  -3     2276.01     2282.75    100.81 o
   5   9  -3     2680.05     2761.77    132.63 o
   6   9  -3      114.59      163.52     78.89 o
   7   9  -3     1060.10     1281.84     89.93 o
   8   9  -3     2712.46     2740.15     95.46 o
   9   9  -3       45.87       28.75     88.64 o
  10   9  -3      363.50      317.65    100.77 o
  11   9  -3     3098.98     3242.04    259.21 o
  12   9  -3       33.85      107.37    118.45 o
  13   9  -3     2340.40     2571.88    127.66 o
  14   9  -3      127.24      166.61    112.24 o
  15   9  -3      107.26       94.95    132.21 o
  16   9  -3      215.21      164.28    112.41 o
   1  11  -3      355.08      307.40    176.91 o
   2  11  -3     1231.52     1228.87    153.15 o
   3  11  -3       31.56       82.36    147.90 o
   4  11  -3      864.11      733.27    121.48 o
   5  11  -3       15.39        7.51    129.59 o
   6  11  -3        2.71       30.01    116.86 o
   7  11  -3      185.67      117.52    134.12 o
   8  11  -3      648.61      580.68    156.98 o
   9  11  -3        4.13       39.23    161.20 o
  10  11  -3      960.57      873.77    130.30 o
   0   0  -2   177440.16   173190.50   1588.17 o
   2   0  -2    38571.03    42375.04   1435.23 o
   4   0  -2    17706.82    18438.84    379.02 o
   6   0  -2    20475.71    21532.72    285.96 o
   8   0  -2    11570.23    11249.21    181.98 o
  10   0  -2     6309.54     6444.19     95.94 o
  12   0  -2    50394.41    49985.93    595.05 o
  14   0  -2     8603.37     8452.30    160.08 o
  16   0  -2     6578.06     6577.15    171.64 o
  18   0  -2     2470.64     2499.02     78.72 o
  20   0  -2      811.94      817.14    105.02 o
  22   0  -2      720.82      872.84    105.05 o
  24   0  -2     4267.35     3995.34    301.11 o
   0   2  -2    36724.20    34112.59   1090.60 o
   1   2  -2     5502.17     5676.37    205.69 o
   2   2  -2     8526.79     7647.19    146.88 o
   3   2  -2    34342.73    32937.50    878.51 o
   4   2  -2    17013.99    15895.83    442.76 o
   5   2  -2      870.28      838.81     47.23 o
   6   2  -2    10270.85    10836.08    194.83 o
   7   2  -2     1420.47     1261.62     50.28 o
   8   2  -2     1686.81     1649.41     48.58 o
   9   2  -2    15567.63    14802.41    215.70 o
  10   2  -2      102.86      152.76     43.15 o
  11   2  -2     1744.68     1545.13     47.32 o
  12   2  -2     2536.82     2551.62     53.64 o
  13   2  -2     1890.84     1843.75     51.14 o
  14   2  -2       38.69       37.85     42.31 o
  15   2  -2     7314.39     7388.05    113.29 o
  16   2  -2      543.55      534.33     52.60 o
  17   2  -2     3368.99     3313.91     79.31 o
  18   2  -2     2823.59     2632.89     74.80 o
  19   2  -2      442.34      498.09     55.41 o
  20   2  -2      562.42      526.41     67.75 o
  21   2  -2     3363.46     3385.68     73.61 o
  22   2  -2       45.83       33.23     67.95 o
  23   2  -2     1367.15     1368.47     78.05 o
  24   2  -2      446.46      378.41     80.86 o
  25   2  -2      213.93      150.26     89.22 o
   0   4  -2     5525.58     4517.84     92.32 o
   1   4  -2     4852.80     4619.04    101.58 o
   2   4  -2     2332.38     2051.45     81.87 o
   3   4  -2     1797.26     1782.87     57.07 o
   4   4  -2     5500.53     5400.96    126.61 o
   5   4  -2     5925.23     5667.27    175.23 o
   6   4  -2    46506.78    43993.68   1253.60 o
   7   4  -2     2225.37     2101.05     57.40 o
   8   4  -2     5756.65     5481.03    153.50 o
   9   4  -2     5580.31     5324.38     96.42 o
  10   4  -2     1875.22     1832.20     69.54 o
  11   4  -2     1913.18     1825.57     58.30 o
  12   4  -2     5574.95     5521.54    169.94 o
  13   4  -2     1722.81     1637.35     58.06 o
  14   4  -2      625.34      683.37     63.85 o
  15   4  -2      597.94      676.10     58.84 o
  16   4  -2      855.68      852.62     56.01 o
  17   4  -2      466.41      505.38     60.27 o
  18   4  -2     9559.95     9592.82    188.58 o
  19   4  -2      393.03      340.26     64.43 o
  20   4  -2     1138.95     1046.45     87.82 o
  21   4  -2      605.14      618.12     79.93 o
  22   4  -2      483.92      506.76     84.27 o
  23   4  -2      134.80       38.38     82.98 o
  24   4  -2      801.15      682.25    101.06 o
   0   6  -2     7970.64     7419.21    196.38 o
   1   6  -2     1396.18     1293.08     54.38 o
   2   6  -2     1540.56     1430.54     55.93 o
   3   6  -2    20464.32    19809.01    516.85 o
   4   6  -2     1567.77     1435.89     71.20 o
   5   6  -2     6505.38     6623.38    231.22 o
   6   6  -2     3306.64     3205.42    131.07 o
   7   6  -2     2616.03     2629.64     90.03 o
   8   6  -2      364.42      448.29     64.89 o
   9   6  -2    11663.34    11472.60    415.10 o
  10   6  -2     2214.00     2250.51     73.26 o
  11   6  -2     2216.86     2379.87    109.40 o
  12   6  -2     1886.97     1902.83     62.00 o
  13   6  -2        7.63       47.24     69.96 o
  14   6  -2     1133.08     1087.40     66.35 o
  15   6  -2     5223.57     5484.08    130.45 o
  16   6  -2      825.78      890.16     75.73 o
  17   6  -2     2119.13     1935.03     69.71 o
  18   6  -2      939.42      964.32     97.11 o
  19   6  -2      248.23      174.43     89.83 o
  20   6  -2      342.55      229.33     95.56 o
  21   6  -2     3009.37     2845.87    158.53 o
  22   6  -2      153.06      107.85     93.48 o
   0   8  -2     3283.40     3448.38    172.73 o
   1   8  -2       85.96       80.74     74.73 o
   2   8  -2       49.90       45.96     81.87 o
   3   8  -2      896.84      923.62     73.48 o
   4   8  -2      157.24      156.23     83.60 o
   5   8  -2      361.31      412.66     80.48 o
   6   8  -2      995.07      935.89     73.65 o
   7   8  -2      414.76      565.34     79.46 o
   8   8  -2      139.66      158.10     86.47 o
   9   8  -2      658.69      680.14     76.52 o
  10   8  -2      125.69      134.72     72.47 o
  11   8  -2      783.65      722.47    100.07 o
  12   8  -2     1765.25     1841.01    118.32 o
  13   8  -2      318.17      326.35     90.35 o
  14   8  -2      840.66      786.32    104.15 o
  15   8  -2      481.01      618.06    107.60 o
  16   8  -2       46.47      110.87    100.14 o
  17   8  -2      621.67      562.75    149.46 o
  18   8  -2      480.11      516.09    109.55 o
  19   8  -2       41.03      123.24    139.33 o
   0  10  -2     2471.22     2923.97    240.99 o
   1  10  -2     1055.88     1062.34    132.23 o
   2  10  -2      597.37      652.10    102.79 o
   3  10  -2     3426.57     3426.89    200.16 o
   4  10  -2      486.58      497.71    102.62 o
   5  10  -2      171.43      182.41    112.76 o
   6  10  -2      391.69      351.21    114.84 o
   7  10  -2      253.10      232.50    118.48 o
   8  10  -2      581.44      576.05    108.95 o
   9  10  -2     1423.86     1451.60    147.78 o
  10  10  -2      191.32      238.12    144.24 o
  11  10  -2      594.64      668.59    115.95 o
  12  10  -2     1033.67      968.14    108.85 o
  13  10  -2      696.00      764.88    113.79 o
  14  10  -2      477.02      401.20    140.76 o
   0  12  -2      459.50      180.03    287.11 o
   1  12  -2      379.79      200.19    201.43 o
   2  12  -2      282.55      181.20    203.56 o
   1   1  -1    24852.55    25958.30    739.44 o
   2   1  -1    36176.34    37638.77    538.03 o
   3   1  -1     9370.77     9647.28    213.81 o
   4   1  -1    45427.44    46687.34    493.53 o
   5   1  -1    25839.52    25749.21    375.14 o
   6   1  -1     2171.13     2149.03     51.01 o
   7   1  -1     4200.68     3964.97     54.81 o
   8   1  -1     5583.89     5148.69     60.65 o
   9   1  -1     1195.20     1258.98     61.67 o
  10   1  -1    20733.92    20371.77    214.47 o
  11   1  -1    10233.43    10148.80    113.51 o
  12   1  -1     1334.16     1352.84     49.75 o
  13   1  -1     9127.80     8584.98    102.65 o
  14   1  -1     7727.65     8125.00    113.95 o
  15   1  -1       93.73       37.77     53.25 o
  16   1  -1     8887.32     8659.01    111.39 o
  17   1  -1     2191.35     2281.04     63.43 o
  18   1  -1      916.38      866.51     65.00 o
  19   1  -1      391.33      418.65     71.53 o
  20   1  -1      957.86      961.80     74.93 o
  21   1  -1      236.03      191.95     77.39 o
  22   1  -1     5118.03     4916.10     91.81 o
  23   1  -1      622.58      656.45     82.56 o
  24   1  -1      292.70      259.07     86.61 o
  25   1  -1     1391.00     1294.58     85.66 o
   1   3  -1    15613.02    14766.62    482.87 o
   2   3  -1      298.29      287.55     44.12 o
   3   3  -1     3315.19     3284.11     83.56 o
   4   3  -1    16359.63    14608.65    366.32 o
   5   3  -1    21475.68    20118.95    548.87 o
   6   3  -1     2557.92     2612.44     67.57 o
   7   3  -1    14534.50    14487.76    229.26 o
   8   3  -1     7169.96     6855.57    178.86 o
   9   3  -1     3217.31     3393.89     72.89 o
  10   3  -1     7118.24     6355.89    112.84 o
  11   3  -1     1769.15     1755.05     52.64 o
  12   3  -1      684.29      702.47     47.73 o
  13   3  -1     1758.99     1691.34     59.63 o
  14   3  -1       17.14       23.04     53.08 o
  15   3  -1      394.27      412.35     53.79 o
  16   3  -1     4372.71     4319.95     62.18 o
  17   3  -1      995.34      980.45     64.64 o
  18   3  -1      697.49      768.74     71.31 o
  19   3  -1     1248.04     1303.60     71.00 o
  20   3  -1     3093.44     3159.37     80.37 o
  21   3  -1      455.77      447.74     75.95 o
  22   3  -1     1697.59     1777.19     83.65 o
  23   3  -1       96.03       62.43     90.58 o
  24   3  -1       17.40       21.21     90.09 o
   1   5  -1    11556.76    11381.52    237.39 o
   2   5  -1      923.48     1062.35     54.80 o
   3   5  -1      973.46     1022.90     57.20 o
   4   5  -1     4197.01     4293.33     73.16 o
   5   5  -1    32094.79    32325.33    884.60 o
   6   5  -1      515.85      495.90     65.13 o
   7   5  -1    22898.44    22602.57    584.11 o
   8   5  -1     1006.45      927.44     62.65 o
   9   5  -1      100.79       45.66     59.84 o
  10   5  -1     1310.36     1254.98     59.88 o
  11   5  -1     7039.79     7262.11    156.00 o
  12   5  -1       36.85       46.20     57.44 o
  13   5  -1     5570.46     5675.04     91.19 o
  14   5  -1      234.64      234.74     65.43 o
  15   5  -1      186.27      129.21     63.60 o
  16   5  -1     1946.88     2010.83     67.73 o
  17   5  -1     7569.59     7518.64    112.51 o
  18   5  -1      115.20      118.54     80.12 o
  19   5  -1     5446.74     5349.38    120.36 o
  20   5  -1      422.79      394.06     83.56 o
  21   5  -1       98.23      122.43    100.64 o
  22   5  -1      729.50      683.96    100.58 o
  23   5  -1      857.68      635.15    100.93 o
   1   7  -1     1268.00     1161.07     73.21 o
   2   7  -1     5953.76     5998.39    130.70 o
   3   7  -1      477.37      592.27     77.57 o
   4   7  -1     7315.08     7066.27    231.34 o
   5   7  -1      837.31      751.04     72.97 o
   6   7  -1       84.32      140.40     66.76 o
   7   7  -1     1728.55     1801.55     87.93 o
   8   7  -1     6624.15     6650.97    271.61 o
   9   7  -1      372.48      407.16     70.47 o
  10   7  -1     2005.77     1964.23    141.43 o
  11   7  -1      403.90      507.14     71.74 o
  12   7  -1      174.10      162.44     74.93 o
  13   7  -1      942.88      911.24     92.17 o
  14   7  -1     1761.10     1932.99    100.22 o
  15   7  -1      147.51       79.47     87.94 o
  16   7  -1     1561.32     1680.81    210.15 o
  17   7  -1       75.85      154.23     94.16 o
  18   7  -1        4.68       42.37     92.88 o
  19   7  -1      625.09      413.09    110.05 o
  20   7  -1      627.61      503.78    111.24 o
   1   9  -1     5263.22     5473.65    247.25 o
   2   9  -1      471.01      524.85     83.27 o
   3   9  -1      138.70      198.89    100.19 o
   4   9  -1      852.51      938.17    119.84 o
   5   9  -1     1223.00     1327.26    107.34 o
   6   9  -1        3.37       20.56    103.11 o
   7   9  -1      982.19     1049.42    107.97 o
   8   9  -1     1240.44     1299.53    108.91 o
   9   9  -1      239.76      229.37     97.07 o
  10   9  -1       28.33       35.17     91.35 o
  11   9  -1     3587.29     3855.59    138.81 o
  12   9  -1       27.47       10.15    106.41 o
  13   9  -1     3548.01     3890.36    131.47 o
  14   9  -1       28.40       71.70    110.57 o
  15   9  -1      201.70      248.66    130.10 o
  16   9  -1      152.84      113.65    135.32 o
  17   9  -1      739.93      609.53    148.46 o
   1  11  -1      485.90      345.04    145.01 o
   2  11  -1     2977.12     3438.12    829.17 o
   3  11  -1      155.73      134.19    166.26 o
   4  11  -1     1159.67     1177.95    160.91 o
   5  11  -1      113.37      166.17    128.70 o
   6  11  -1        1.22       -0.71    147.57 o
   7  11  -1      195.07      118.33    132.61 o
   8  11  -1     1234.67     1240.35    159.86 o
   9  11  -1       87.82       93.32    139.43 o
  10  11  -1     1880.61     2005.79    169.81 o
   2   0   0    25714.95    28451.89    597.13 o
   4   0   0    92701.87    98575.44   2111.99 o
   6   0   0   285294.56   315861.91   5525.58 o
   8   0   0    12588.61    12564.50    204.85 o
  10   0   0    35800.17    34311.76    473.77 o
  12   0   0   141168.94   147209.69   2105.05 o
  14   0   0    12129.30    12997.05    157.37 o
  16   0   0    15599.86    14932.33    290.29 o
  18   0   0     3448.50     3445.93    132.47 o
  20   0   0     2256.40     2326.05    111.18 o
  22   0   0     2794.39     2628.09    121.91 o
  24   0   0     7412.94     6629.18    245.08 o
   0   2   0     6346.34     6916.35    167.80 o
   1   2   0    49789.04    50584.50    955.61 o
   2   2   0     1765.49     1623.54     75.53 o
   3   2   0    25979.34    23469.35    743.80 o
   4   2   0      375.75      304.45     48.33 o
   5   2   0       18.45       33.77     45.13 o
   6   2   0        9.22       33.37     47.63 o
   7   2   0     3513.06     3914.18     57.04 o
   8   2   0      786.84      953.11     52.20 o
   9   2   0    11828.57    10849.00     92.31 o
  10   2   0      986.82     1033.11     48.32 o
  11   2   0     4114.89     3859.26     62.11 o
  12   2   0     1598.60     1605.28     50.96 o
  13   2   0      121.67      129.00     50.82 o
  14   2   0      930.31      972.49     54.04 o
  15   2   0     4721.83     4841.15     80.06 o
  16   2   0      518.85      561.67     56.83 o
  17   2   0     5399.37     5367.55     73.91 o
  18   2   0     2493.96     2475.75     67.20 o
  19   2   0      240.85      305.85     62.95 o
  20   2   0      117.50      125.10     65.88 o
  21   2   0     1681.53     1678.12     76.59 o
  22   2   0      480.02      471.33     78.78 o
  23   2   0     2204.68     2102.18     86.36 o
  24   2   0      159.83      224.17     82.74 o
  25   2   0      162.27      149.57     81.38 o
   0   4   0     2585.51     2031.51    100.41 o
   1   4   0       45.07       88.48     52.56 o
   2   4   0       22.36       96.07     58.61 o
   3   4   0     1887.04     1690.23     67.39 o
   4   4   0     2198.26     2050.82     68.15 o
   5   4   0      508.69      437.56     58.99 o
   6   4   0    42188.02    39298.75   1299.21 o
   7   4   0      789.50      706.16     55.78 o
   8   4   0     1742.70     1570.16     54.10 o
   9   4   0      111.98      121.13     54.44 o
  10   4   0      456.06      520.53     56.29 o
  11   4   0       57.15       16.00     56.66 o
  12   4   0      717.76      747.96     59.33 o
  13   4   0      818.23      829.21     57.87 o
  14   4   0      747.78      774.06     62.98 o
  15   4   0        8.10       34.99     51.93 o
  16   4   0      668.04      755.76     84.37 o
  17   4   0       21.44       13.13     64.78 o
  18   4   0     6747.72     6646.84     83.63 o
  19   4   0      323.67      276.89     86.81 o
  20   4   0     1693.14     1665.28     82.55 o
  21   4   0      177.20      211.98     78.36 o
  22   4   0      407.12      494.38    100.36 o
  23   4   0      135.93      125.80    107.63 o
  24   4   0      137.34      237.95    106.23 o
   0   6   0     2391.00     2229.24    110.18 o
   1   6   0      930.12      855.98     69.30 o
   2   6   0      199.37      173.20     72.56 o
   3   6   0    15328.64    14688.52    510.79 o
   4   6   0      358.53      401.49     75.30 o
   5   6   0     4342.66     4521.28     87.77 o
   6   6   0      631.90      748.86     63.48 o
   7   6   0     1170.34     1198.16     74.36 o
   8   6   0      930.29     1036.78     72.67 o
   9   6   0    11030.61    11255.68    402.80 o
  10   6   0      181.75      153.86     78.12 o
  11   6   0     2089.36     2070.89     79.55 o
  12   6   0     1668.50     1566.92     74.35 o
  13   6   0      175.92      187.03     69.20 o
  14   6   0      552.86      578.02     74.90 o
  15   6   0     2209.89     2380.92    142.53 o
  16   6   0      401.39      406.95     74.12 o
  17   6   0     1993.85     1809.49     82.92 o
  18   6   0      811.41      835.68     82.70 o
  19   6   0      626.61      654.17     93.20 o
  20   6   0      174.38      152.03    103.42 o
  21   6   0     1872.04     1589.26    103.68 o
  22   6   0        1.96        9.12    105.64 o
   0   8   0     2131.62     2337.36    141.99 o
   1   8   0      149.35      145.81    106.88 o
   2   8   0        7.90       69.26     89.49 o
   3   8   0      445.66      460.99     83.75 o
   4   8   0       64.69       44.60     92.42 o
   5   8   0     1507.17     1443.68     97.60 o
   6   8   0      101.85      152.32    108.01 o
   7   8   0     1157.27     1288.81    113.46 o
   8   8   0      289.03      245.37    112.76 o
   9   8   0      443.01      436.53     90.30 o
  10   8   0      136.92      183.27     92.43 o
  11   8   0       14.05       58.36    102.25 o
  12   8   0      577.59      654.55     97.87 o
  13   8   0       96.40       78.86     98.95 o
  14   8   0      649.04      714.00    132.37 o
  15   8   0      337.49      287.47    106.97 o
  16   8   0      130.46       24.40    109.46 o
  17   8   0      896.99      938.40    117.17 o
  18   8   0       13.95      156.96    131.55 o
  19   8   0       41.18       22.42    123.98 o
   0  10   0     2065.22     2499.82    238.33 o
   1  10   0      405.39      380.07    136.73 o
   2  10   0     1748.36     1871.14    152.50 o
   3  10   0     3270.57     3712.23    314.74 o
   4  10   0      752.14      820.37    132.07 o
   5  10   0       18.52       53.41    102.32 o
   6  10   0      160.63      218.76    132.18 o
   7  10   0        6.60       28.19     96.10 o
   8  10   0     1754.39     1686.79    112.61 o
   9  10   0     1758.54     1878.20    127.87 o
  10  10   0        2.97      -34.30    122.71 o
  11  10   0      600.60      656.19    148.48 o
  12  10   0     2267.65     2500.76    157.36 o
  13  10   0      950.36      838.45    124.14 o
  14  10   0      997.96     1176.50    126.92 o
   1  12   0     1405.61      524.56    290.96 o
   2  12   0       72.70      103.54    283.27 o
   3  12   0     1128.73      820.20    294.48 o
   1   1   1    24086.39    24724.11    848.45 o
   2   1   1    36298.74    37980.69    534.19 o
   3   1   1     9315.60     9728.17    145.44 o
   4   1   1    49037.32    50565.96    868.01 o
   5   1   1    22840.24    23027.63    315.56 o
   6   1   1     2214.53     2178.05     54.46 o
   7   1   1     3018.61     2887.02     56.31 o
   8   1   1     6416.19     6123.60     74.19 o
   9   1   1     1205.13     1279.33     52.53 o
  10   1   1    22357.11    22299.16    242.62 o
  11   1   1     9228.44     9236.43    146.82 o
  12   1   1     1365.76     1330.79     58.87 o
  13   1   1     8888.52     8382.64     83.98 o
  14   1   1     7855.30     8343.03    156.91 o
  15   1   1      102.32       93.40     55.92 o
  16   1   1     9581.74     9418.25    136.74 o
  17   1   1     1640.02     1693.01     65.21 o
  18   1   1      937.09     1003.35     58.80 o
  19   1   1      229.11      263.86     56.91 o
  20   1   1     1294.67     1288.22     65.23 o
  21   1   1      278.53      287.42     82.38 o
  22   1   1     5238.14     5257.16     91.58 o
  23   1   1      460.43      511.37     78.29 o
  24   1   1      294.77      232.63     79.19 o
  25   1   1     1378.05     1312.26     94.00 o
   1   3   1    16710.37    16850.84    309.69 o
   2   3   1       49.37      102.36     50.24 o
   3   3   1     3293.98     3361.00     97.01 o
   4   3   1    16690.66    14473.65    656.48 o
   5   3   1    22805.92    21322.04    686.22 o
   6   3   1     2495.00     2658.77     81.39 o
   7   3   1    15052.98    15019.01    235.42 o
   8   3   1     6835.54     6705.36    144.31 o
   9   3   1     3158.95     3272.62     82.64 o
  10   3   1     7079.80     6608.01     75.59 o
  11   3   1     1913.39     1817.65     58.85 o
  12   3   1      626.63      667.34     54.93 o
  13   3   1     1747.60     1699.33     57.05 o
  14   3   1      128.42      129.52     60.41 o
  15   3   1      360.55      393.48     62.40 o
  16   3   1     4222.87     4374.43     79.05 o
  17   3   1     1193.43     1207.40     65.58 o
  18   3   1      647.78      705.71     70.71 o
  19   3   1     1207.00     1311.97     79.97 o
  20   3   1     2935.87     3011.01     87.63 o
  21   3   1      459.76      493.43     80.85 o
  22   3   1     1674.71     1667.88     89.55 o
  23   3   1      173.53      131.87     85.06 o
  24   3   1        9.34      -12.15    103.70 o
   1   5   1    11377.61    10850.96    162.33 o
   2   5   1      792.83      945.23     71.10 o
   3   5   1      978.49     1131.89     71.68 o
   4   5   1     3923.64     3756.30    283.97 o
   5   5   1    31569.55    33600.96    388.48 o
   6   5   1      528.45      511.58     56.41 o
   7   5   1    23034.91    23412.07    401.35 o
   8   5   1      803.20      836.73     60.36 o
   9   5   1      111.94      118.83     63.29 o
  10   5   1     1349.47     1238.93     64.76 o
  11   5   1     6804.45     6697.38    134.84 o
  12   5   1       40.27       55.31     71.02 o
  13   5   1     5693.09     5781.86     83.55 o
  14   5   1      212.67      217.06     75.10 o
  15   5   1      199.30      190.88     72.05 o
  16   5   1     1870.86     1914.09     78.67 o
  17   5   1     7587.78     8067.05    173.13 o
  18   5   1      129.50      139.94     75.20 o
  19   5   1     5505.65     5705.71     92.34 o
  20   5   1      404.11      437.84     96.37 o
  21   5   1       82.47       50.01     82.51 o
  22   5   1      653.44      559.26     88.97 o
  23   5   1      902.05      749.85    116.57 o
   1   7   1     1330.93     1213.72     74.94 o
   2   7   1     5720.20     5537.04    144.14 o
   3   7   1      478.37      578.43     80.41 o
   4   7   1     7253.38     7920.20    160.54 o
   5   7   1      865.65      814.76     82.13 o
   6   7   1       79.16      143.72     88.14 o
   7   7   1     1734.67     1924.21    109.81 o
   8   7   1     6716.89     6708.07    302.00 o
   9   7   1      365.22      463.81    107.83 o
  10   7   1     1821.91     1853.92     98.94 o
  11   7   1      406.00      519.88     94.36 o
  12   7   1      145.69      209.12     86.92 o
  13   7   1      972.17     1035.10    105.36 o
  14   7   1     1637.23     1742.50     96.93 o
  15   7   1      150.61      151.83     90.86 o
  16   7   1     1492.31     1314.42    127.15 o
  17   7   1       86.93       90.94     84.19 o
  18   7   1        5.09       -7.16    113.64 o
  19   7   1      615.60      594.12    108.21 o
  20   7   1      711.48      528.00    115.60 o
   1   9   1     5204.07     5268.88    177.78 o
   2   9   1      455.33      544.15    108.20 o
   3   9   1      137.17      178.27    114.04 o
   4   9   1      834.23      785.61    105.60 o
   5   9   1     1189.28     1326.24    107.63 o
   6   9   1        3.26       65.10    104.58 o
   7   9   1      866.87      943.74    123.58 o
   8   9   1     1222.20     1269.84    100.32 o
   9   9   1      247.60      283.42     99.78 o
  10   9   1       30.31       71.73     99.66 o
  11   9   1     3516.31     3753.60    160.74 o
  12   9   1       26.94      105.93    104.77 o
  13   9   1     3631.60     3635.87    375.52 o
  14   9   1       26.04       51.05    125.18 o
  15   9   1      195.45      184.09    129.39 o
  16   9   1      149.17      182.37    123.37 o
  17   9   1      748.80      550.40    295.06 o
   1  11   1      491.42      531.27    177.38 o
   2  11   1     3129.27     4057.97    272.49 o
   3  11   1      155.95      167.52    138.78 o
   4  11   1     1273.91     1373.13    133.93 o
   5  11   1      115.65       94.96    181.04 o
   6  11   1        1.63       -0.44    183.24 o
   7  11   1      188.59      200.16    133.09 o
   8  11   1     1324.47     1207.79    159.32 o
   9  11   1       88.76       55.05    157.81 o
  10  11   1     1949.83     1816.90    148.83 o
   0   0   2   178356.89   176569.38   1613.85 o
   2   0   2    41195.13    45604.48    755.22 o
   4   0   2    19635.80    21071.67    582.50 o
   6   0   2    23873.88    25828.56    463.86 o
   8   0   2    13141.88    12872.97    268.97 o
  10   0   2     7112.85     7187.74    100.38 o
  12   0   2    52404.71    54401.12    215.04 o
  14   0   2     9126.83     9048.30    237.59 o
  16   0   2     6987.21     7332.60    149.17 o
  18   0   2     3501.47     3447.57    104.17 o
  20   0   2     1009.63     1133.95     96.17 o
  22   0   2      777.63      777.38    103.54 o
  24   0   2     4592.52     4528.47    132.63 o
   0   2   2    37671.41    40266.56    875.29 o
   1   2   2     5830.53     5808.14    250.93 o
   2   2   2     8639.47     7617.07    286.48 o
   3   2   2    31806.10    30283.00    451.93 o
   4   2   2    17196.32    16032.56    479.34 o
   5   2   2     1366.59     1374.30     59.65 o
   6   2   2     9834.18    10238.76    362.94 o
   7   2   2     1401.02     1245.28     59.78 o
   8   2   2     1610.61     1649.14     58.16 o
   9   2   2    14580.95    13832.92    249.36 o
  10   2   2      108.72      110.59     49.88 o
  11   2   2     1889.89     1695.39     59.67 o
  12   2   2     2717.22     2711.04     61.18 o
  13   2   2     1672.33     1684.22     61.60 o
  14   2   2       25.97       67.28     54.81 o
  15   2   2     6518.30     6782.21     84.53 o
  16   2   2      578.14      532.23     60.33 o
  17   2   2     3541.18     3583.62     73.23 o
  18   2   2     2661.40     2637.13     78.79 o
  19   2   2      360.62      451.95     75.24 o
  20   2   2      519.11      522.27     71.27 o
  21   2   2     3339.96     3328.65     77.52 o
  22   2   2       43.73       57.18     87.89 o
  23   2   2     1331.48     1314.73     90.06 o
  24   2   2      484.66      423.74     84.59 o
  25   2   2      200.39      227.72     89.58 o
   0   4   2     5324.66     4506.73    280.80 o
   1   4   2     5001.35     5247.41    137.12 o
   2   4   2     2180.71     2028.12    116.41 o
   3   4   2     2101.07     2124.88    181.09 o
   4   4   2     5596.67     5374.78    256.64 o
   5   4   2     6035.83     6183.53    320.28 o
   6   4   2    45203.50    44431.21   1451.22 o
   7   4   2     2405.40     2341.50     79.14 o
   8   4   2     5486.95     5283.69     79.28 o
   9   4   2     5991.02     6083.25     99.97 o
  10   4   2     1791.09     1940.52     63.04 o
  11   4   2     1851.03     1910.71     71.15 o
  12   4   2     5088.89     5088.13    101.31 o
  13   4   2     1852.82     1872.65     82.73 o
  14   4   2      480.53      597.83     60.19 o
  15   4   2      743.74      851.22     76.29 o
  16   4   2      879.25      877.70     64.53 o
  17   4   2      488.04      612.18     80.65 o
  18   4   2     8931.65     9096.26    191.12 o
  19   4   2      438.97      511.37     81.23 o
  20   4   2      984.44     1030.46     81.13 o
  21   4   2      683.31      736.98     89.66 o
  22   4   2      389.11      421.55     95.78 o
  23   4   2      102.56       65.74     93.08 o
  24   4   2      625.79      521.15    108.36 o
   0   6   2     7238.63     7883.60    472.42 o
   1   6   2     1234.14     1272.96     79.01 o
   2   6   2     1432.63     1473.12     73.98 o
   3   6   2    20563.97    21165.32    428.47 o
   4   6   2     1458.00     1626.05    153.01 o
   5   6   2     6725.54     7298.67    270.38 o
   6   6   2     3205.16     3244.50     96.39 o
   7   6   2     2723.66     2793.70     95.34 o
   8   6   2      408.50      417.64     71.17 o
   9   6   2    11962.27    11918.34    259.98 o
  10   6   2     2034.57     2031.99     79.51 o
  11   6   2     2222.58     2443.53    146.19 o
  12   6   2     1659.53     1809.23     98.02 o
  13   6   2       33.79       92.12     71.25 o
  14   6   2     1166.23     1196.94     81.82 o
  15   6   2     5635.35     6125.91    233.16 o
  16   6   2      787.40      828.25     87.13 o
  17   6   2     2360.36     2349.67    102.94 o
  18   6   2     1031.16     1165.39     88.51 o
  19   6   2      282.50      254.89    108.80 o
  20   6   2      380.54      377.22    103.44 o
  21   6   2     3294.04     3015.13    206.14 o
  22   6   2      140.15      177.27    105.34 o
   0   8   2     3096.94     3284.64    189.38 o
   1   8   2       45.64       63.17    111.96 o
   2   8   2        8.28       42.37     89.66 o
   3   8   2     1078.24     1049.33     98.72 o
   4   8   2      104.93       90.16     82.91 o
   5   8   2      361.49      414.38     84.66 o
   6   8   2      597.28      673.93     97.17 o
   7   8   2      494.04      590.27     87.50 o
   8   8   2      101.28       67.66     79.57 o
   9   8   2      805.31     1005.11    100.84 o
  10   8   2       88.31       59.11     83.50 o
  11   8   2      614.58      664.33     95.66 o
  12   8   2     1670.83     1884.82    106.05 o
  13   8   2      309.80      242.60     99.63 o
  14   8   2      711.26      852.95    103.99 o
  15   8   2      381.64      475.36     99.52 o
  16   8   2       19.18       31.46    100.65 o
  17   8   2      524.41      395.82    130.64 o
  18   8   2      325.10      423.50    132.81 o
  19   8   2       53.57        3.66    159.71 o
   0  10   2     2558.40     2637.41    240.70 o
   1  10   2     1174.29     1109.46    158.18 o
   2  10   2      531.04      489.69    176.27 o
   3  10   2     3468.62     4094.20    387.43 o
   4  10   2      418.72      549.37    161.31 o
   5  10   2      126.68       91.57    162.24 o
   6  10   2      315.90      315.35    104.93 o
   7  10   2      299.19      331.55    137.94 o
   8  10   2      535.35      483.79    119.85 o
   9  10   2     1422.01     1391.07    153.79 o
  10  10   2      133.91       41.93    143.23 o
  11  10   2      593.39      513.96    115.29 o
  12  10   2     1117.26     1060.32    136.71 o
  13  10   2      732.73      617.28    138.28 o
  14  10   2      543.26      428.73    125.76 o
   1   1   3    63447.09    58897.73   5051.09 o
   2   1   3     1221.04     1254.80     74.58 o
   3   1   3     5238.34     5799.41    115.62 o
   4   1   3    17001.45    17266.61    220.60 o
   5   1   3    19034.05    19383.86    218.69 o
   6   1   3     1684.34     1772.54     55.10 o
   7   1   3    18237.23    18371.92    212.06 o
   8   1   3     5029.52     5023.16     99.85 o
   9   1   3      337.83      423.29     56.06 o
  10   1   3     4023.27     4203.20     65.61 o
  11   1   3    13919.81    14246.54    152.31 o
  12   1   3      113.41       90.64     53.64 o
  13   1   3     9925.07    10496.46     81.33 o
  14   1   3     6803.39     6777.29    126.52 o
  15   1   3      810.71      871.48     58.75 o
  16   1   3     3291.14     3483.33     85.18 o
  17   1   3     2067.85     2070.73     66.76 o
  18   1   3      476.97      492.54     60.85 o
  19   1   3     3917.72     4200.10    104.77 o
  20   1   3     2556.57     2569.85     78.78 o
  21   1   3      537.60      454.03     70.45 o
  22   1   3     1112.93     1158.75     79.36 o
  23   1   3     1361.32     1510.09     79.99 o
  24   1   3       70.02       85.51     81.92 o
  25   1   3     1687.24     1566.10    101.66 o
   1   3   3     2565.00     2583.86     81.47 o
   2   3   3    15467.32    13802.19    447.14 o
   3   3   3     2075.97     2074.61     70.96 o
   4   3   3    31546.04    31334.31   1399.85 o
   5   3   3     7660.13     8193.58    274.79 o
   6   3   3      930.61     1021.62     64.49 o
   7   3   3     4466.45     4581.15     79.71 o
   8   3   3     5507.18     5292.17    147.58 o
   9   3   3     3097.19     3331.09     91.39 o
  10   3   3    14249.04    14591.94    456.51 o
  11   3   3      497.99      485.53     53.36 o
  12   3   3      352.69      403.93     57.99 o
  13   3   3     1129.73     1154.05     78.72 o
  14   3   3     1932.25     1969.63     70.04 o
  15   3   3     1366.50     1302.17     66.25 o
  16   3   3     4410.18     4704.16    146.75 o
  17   3   3     1993.15     2032.28     72.15 o
  18   3   3       90.87       68.18     69.32 o
  19   3   3      849.63      900.52     75.88 o
  20   3   3      680.30      734.04     88.82 o
  21   3   3      148.71      148.18     80.46 o
  22   3   3     2385.15     2236.31     89.85 o
  23   3   3      203.20      143.98     84.84 o
  24   3   3      483.30      385.40     96.12 o
   1   5   3     5388.00     4837.16     96.52 o
   2   5   3     2537.60     2798.04    109.08 o
   3   5   3      846.94      859.41     72.20 o
   4   5   3     3474.03     3524.05     92.78 o
   5   5   3    10146.72    10533.59    297.60 o
   6   5   3       90.17      171.58     78.45 o
   7   5   3    20326.70    21752.44   1025.91 o
   8   5   3     4619.91     4375.02    183.55 o
   9   5   3      474.39      481.49     63.68 o
  10   5   3     1736.59     1763.18     81.13 o
  11   5   3     2211.44     2067.54     76.72 o
  12   5   3      863.74      876.40     80.94 o
  13   5   3     4360.69     4594.04     76.70 o
  14   5   3      533.69      656.95     66.14 o
  15   5   3      909.60     1003.27     74.30 o
  16   5   3      299.09      282.52     75.87 o
  17   5   3     3012.80     3062.06     81.89 o
  18   5   3      228.56      148.74     87.26 o
  19   5   3     4718.75     4755.18     91.91 o
  20   5   3      687.00      692.51    107.49 o
  21   5   3      194.57      276.77     89.63 o
  22   5   3       43.61      101.76     93.91 o
  23   5   3      687.82      576.06    101.01 o
   1   7   3     6475.59     6450.51    330.42 o
   2   7   3     7218.47     7941.31    445.65 o
   3   7   3      165.31      193.17     99.57 o
   4   7   3     6129.60     6672.10    347.75 o
   5   7   3      842.44      909.38     91.59 o
   6   7   3      578.13      580.91     81.63 o
   7   7   3     2199.76     2283.52    132.81 o
   8   7   3     4747.04     5028.40    107.10 o
   9   7   3      146.74      189.29     82.76 o
  10   7   3     4140.05     4672.53     97.97 o
  11   7   3     2730.32     2948.64    199.62 o
  12   7   3      963.19     1211.28    115.30 o
  13   7   3     1510.12     1837.49    121.16 o
  14   7   3     2771.06     3055.51    236.41 o
  15   7   3      136.16      116.00     92.01 o
  16   7   3     2942.73     2964.15    242.27 o
  17   7   3      234.25      224.74     91.26 o
  18   7   3      303.28      449.72    115.76 o
  19   7   3      365.82      265.22    107.02 o
  20   7   3     1408.57     1245.78    171.64 o
   1   9   3     5795.03     5764.89    301.33 o
   2   9   3     1018.72     1098.32    161.07 o
   3   9   3      327.48      420.31    119.38 o
   4   9   3     2240.10     2237.52    131.40 o
   5   9   3     2647.52     2987.80    112.59 o
   6   9   3      113.65       78.25    120.70 o
   7   9   3     1137.95     1403.58    110.83 o
   8   9   3     2679.09     2503.02    238.53 o
   9   9   3       46.14       61.31    125.38 o
  10   9   3      352.55      443.22    111.96 o
  11   9   3     3115.90     3522.71    316.35 o
  12   9   3       34.45       78.32    105.81 o
  13   9   3     2521.45     2948.09    117.07 o
  14   9   3      121.58        2.97    125.15 o
  15   9   3       87.47      129.90    151.20 o
  16   9   3      205.68      131.25    138.18 o
   2  11   3     1257.67     1382.73    257.13 o
   3  11   3       31.41      116.31    195.21 o
   4  11   3     1000.11      919.47    186.33 o
   5  11   3       20.25       25.86    181.74 o
   6  11   3        4.31      -58.97    150.51 o
   7  11   3      169.44      127.00    134.88 o
   8  11   3      657.40      633.70    158.52 o
   9  11   3        4.33      -29.30    160.63 o
  10  11   3     1014.15     1024.05    120.73 o
   0   0   4      789.56      762.94    167.48 o
   2   0   4    24894.30    25490.18    393.93 o
   4   0   4    11121.24    11230.51    239.81 o
   6   0   4     4565.94     4119.58     85.77 o
   8   0   4    10497.81     9871.16    188.15 o
  10   0   4     2855.44     3030.66     99.66 o
  12   0   4    10280.56    10528.29    316.94 o
  14   0   4     6109.86     5956.98    162.15 o
  16   0   4      360.70      434.58     80.11 o
  18   0   4     6554.73     6866.43    129.99 o
  20   0   4     2100.26     2293.54    112.76 o
  22   0   4      547.19      526.61    115.67 o
  24   0   4     2584.55     2627.59    125.02 o
   0   2   4    57786.36    56225.30    567.68 o
   1   2   4    27091.64    24996.65   1104.23 o
   2   2   4     2076.49     2101.68     98.85 o
   3   2   4    12670.59    12581.93    534.49 o
   4   2   4    18444.15    18374.63    741.04 o
   5   2   4    13384.18    13492.01    121.85 o
   6   2   4    17325.42    18591.78    445.66 o
   7   2   4     5989.60     6168.84    127.45 o
   8   2   4     1447.47     1606.92     65.23 o
   9   2   4     9624.18     9569.99    216.13 o
  10   2   4     2620.37     2651.46     67.00 o
  11   2   4     5519.83     5518.13     72.05 o
  12   2   4     5912.95     6173.50     74.63 o
  13   2   4     1779.56     1797.09     66.79 o
  14   2   4     1108.94     1150.22     58.10 o
  15   2   4    10210.71    10635.59     91.43 o
  16   2   4      124.99      154.14     60.53 o
  17   2   4      306.54      246.97     59.52 o
  18   2   4     1944.03     1915.16     69.17 o
  19   2   4      156.24      185.99     75.52 o
  20   2   4       45.78       56.06     69.92 o
  21   2   4     2711.73     2766.70     89.95 o
  22   2   4       60.64      125.69     89.47 o
  23   2   4      976.05     1069.17     90.64 o
  24   2   4      342.77      268.03     89.03 o
  25   2   4      103.80      179.09    200.79 o
   0   4   4     6757.80     7134.25    480.31 o
   1   4   4      719.50      840.74     90.19 o
   2   4   4    13915.66    13355.92    574.70 o
   3   4   4    17305.20    19264.19    323.36 o
   4   4   4    17169.24    16772.50    387.79 o
   5   4   4      926.75      946.60     65.67 o
   6   4   4    18185.55    17991.21    635.70 o
   7   4   4     3071.30     3269.67    137.86 o
   8   4   4     5828.35     6002.47    126.32 o
   9   4   4     3799.05     3726.83     73.96 o
  10   4   4     1743.69     1676.67     67.61 o
  11   4   4      609.30      772.84     55.87 o
  12   4   4     8150.31     8373.42    195.46 o
  13   4   4     1788.67     1724.52     86.86 o
  14   4   4     1107.06     1190.83     68.42 o
  15   4   4     1958.56     2277.17     78.66 o
  16   4   4      279.17      387.89     78.10 o
  17   4   4      332.29      319.22     62.57 o
  18   4   4     7690.16     7726.22    228.29 o
  19   4   4      144.77      165.18     75.32 o
  20   4   4      792.00      960.60     81.79 o
  21   4   4      487.74      525.88     91.71 o
  22   4   4       14.68       13.44     89.58 o
  23   4   4      142.22      208.92     95.11 o
   0   6   4     9220.80    10373.78    819.21 o
   1   6   4     3200.94     3377.39    125.46 o
   2   6   4     1706.32     2050.06    116.87 o
   3   6   4     3297.88     3680.84    207.46 o
   4   6   4      588.03      566.35     76.19 o
   5   6   4     5489.63     5520.93    165.35 o
   6   6   4     9714.16    10328.15    313.16 o
   7   6   4     2629.02     2389.18    158.52 o
   8   6   4     1685.39     1721.11    150.82 o
   9   6   4     6447.11     6745.01    170.75 o
  10   6   4     3023.64     3393.68    146.70 o
  11   6   4      522.68      548.57     70.30 o
  12   6   4     2396.67     2397.78    137.91 o
  13   6   4      467.60      613.46     86.45 o
  14   6   4      783.60      863.91     91.72 o
  15   6   4     3734.31     3687.63     93.92 o
  16   6   4      694.41      708.27     97.12 o
  17   6   4     1134.10     1086.55     92.33 o
  18   6   4     1388.20     1470.36     89.34 o
  19   6   4      128.66       77.52    100.09 o
  20   6   4      360.24      393.11    103.20 o
  21   6   4     2141.91     2099.24    158.96 o
   0   8   4     7740.92     8253.22   1379.44 o
   1   8   4      843.15      986.67    163.84 o
   2   8   4     3589.67     3670.41    129.24 o
   3   8   4     3463.78     3594.68    289.02 o
   4   8   4     1934.85     2140.05    120.57 o
   5   8   4      150.97      153.92     95.29 o
   6   8   4     5272.55     5161.47    105.14 o
   7   8   4      266.86      316.75     98.45 o
   8   8   4     1457.64     1601.16    103.23 o
   9   8   4      973.09     1153.81    104.96 o
  10   8   4      760.28      775.78    106.65 o
  11   8   4     1882.81     2112.91    113.26 o
  12   8   4     5555.30     6369.16    235.41 o
  13   8   4      492.57      533.69    113.74 o
  14   8   4     1047.91     1105.36    105.65 o
  15   8   4     1038.36     1051.02    100.89 o
  16   8   4      312.20      377.47    103.49 o
  17   8   4      474.82      396.57    129.96 o
  18   8   4     2141.56     2063.46    126.31 o
   1  10   4     1153.61      722.84    339.80 o
   2  10   4      360.93      304.24    163.03 o
   3  10   4     1205.73     1344.70    179.40 o
   4  10   4      336.90      362.87    134.01 o
   5  10   4      253.92      315.64    117.16 o
   6  10   4     2421.70     2857.88    224.51 o
   7  10   4      126.40       57.51    121.77 o
   8  10   4      100.83       54.92    118.98 o
   9  10   4      908.82     1072.77    125.77 o
  10  10   4      681.91      747.62    146.90 o
  11  10   4      574.91      643.72    150.60 o
  12  10   4      792.60     1014.69    136.16 o
  13  10   4      177.12      263.59    135.34 o
   1   1   5     8391.73     7175.67    276.03 o
   2   1   5    61681.28    57802.66   2099.31 o
   3   1   5     5666.95     5644.10    349.85 o
   4   1   5    32273.27    31990.33    881.02 o
   5   1   5    22722.92    23317.95    223.36 o
   6   1   5      172.17      225.42     52.85 o
   7   1   5    28653.60    29626.65    404.28 o
   8   1   5    32434.03    34826.95    263.10 o
   9   1   5     3352.68     3601.69     62.63 o
  10   1   5     2837.14     2925.56     62.09 o
  11   1   5     6145.82     6517.15    115.54 o
  12   1   5      265.13      268.49     52.17 o
  13   1   5     7562.02     7990.19    120.00 o
  14   1   5     3215.81     3386.26     70.92 o
  15   1   5      839.81      803.03     55.95 o
  16   1   5     1825.85     1807.40     56.10 o
  17   1   5     3373.38     3603.54     64.45 o
  18   1   5       65.43      126.42     67.43 o
  19   1   5     3316.76     3510.83     78.72 o
  20   1   5     1921.39     1998.14     74.56 o
  21   1   5      647.98      619.97     67.95 o
  22   1   5      396.74      449.31     96.43 o
  23   1   5     1678.58     1647.47     86.42 o
  24   1   5       50.52       64.28    100.06 o
  25   1   5      971.08      847.95     95.56 o
   1   3   5    19226.21    18358.93   1303.56 o
   2   3   5    37453.99    36657.67   2637.77 o
   3   3   5      829.62      935.27     62.22 o
   4   3   5     8514.22     8241.68    348.13 o
   5   3   5     5633.44     5999.31    186.08 o
   6   3   5      728.69      709.88     61.71 o
   7   3   5     7448.71     7636.90     91.94 o
   8   3   5     6115.85     6003.78    125.53 o
   9   3   5     1771.01     1928.18     58.22 o
  10   3   5    15142.97    15617.20    198.55 o
  11   3   5     5232.89     5368.77    119.33 o
  12   3   5      140.07      150.49     58.44 o
  13   3   5     7401.71     7903.59    157.52 o
  14   3   5    11286.69    11687.91     90.48 o
  15   3   5      252.55      264.14     68.36 o
  16   3   5     3825.79     3944.01     68.49 o
  17   3   5     2750.34     2891.52     75.95 o
  18   3   5       17.63        4.59     66.22 o
  19   3   5     2254.91     2392.46     71.55 o
  20   3   5     1998.55     1961.24     81.23 o
  21   3   5      205.31      210.22     94.04 o
  22   3   5     1458.54     1530.41     81.32 o
  23   3   5      569.69      425.23     93.39 o
  24   3   5      564.04      464.85     92.04 o
   1   5   5     3358.86     3256.97    132.99 o
   2   5   5     2856.88     2839.05    237.77 o
   3   5   5     1042.24     1135.97     67.55 o
   4   5   5     3795.87     3799.26     86.50 o
   5   5   5     4744.98     4719.11    187.05 o
   6   5   5     2437.27     2771.04    118.22 o
   7   5   5     7848.95     7923.24    357.19 o
   8   5   5      534.67      611.32     74.34 o
   9   5   5     1077.41      979.82     65.86 o
  10   5   5      826.19      858.80     86.60 o
  11   5   5     1140.47     1296.48     80.10 o
  12   5   5      323.84      383.86     78.31 o
  13   5   5     1368.25     1436.23     72.17 o
  14   5   5      439.21      441.10     67.68 o
  15   5   5      586.17      583.06     72.71 o
  16   5   5      151.95      162.10     87.05 o
  17   5   5      788.96      912.55     86.61 o
  18   5   5       22.43      -65.51    108.64 o
  19   5   5     1416.93     1478.14     90.71 o
  20   5   5       55.09       40.62     98.36 o
  21   5   5      107.85      125.09     90.80 o
  22   5   5       74.89      145.67    108.46 o
   1   7   5     4743.93     4794.95    249.35 o
   2   7   5     3059.60     3094.22    148.02 o
   3   7   5       32.08       47.16    120.53 o
   4   7   5     4375.50     4591.41    229.24 o
   5   7   5     1089.82     1249.74    106.73 o
   6   7   5      186.63      184.49     80.67 o
   7   7   5      691.08      712.10     92.74 o
   8   7   5     2918.43     3137.37    180.16 o
   9   7   5      131.46      206.75     76.08 o
  10   7   5     4092.72     4518.03    148.91 o
  11   7   5     2052.82     2102.78     86.68 o
  12   7   5      616.24      587.23    102.38 o
  13   7   5      341.66      417.14     80.93 o
  14   7   5     1913.56     2220.54    184.39 o
  15   7   5       84.04      151.55     82.69 o
  16   7   5     3016.17     3135.94    309.40 o
  17   7   5       11.13       62.47     96.28 o
  18   7   5      114.46      140.19    103.21 o
  19   7   5      377.84      387.59    108.22 o
  20   7   5      941.14      756.59    114.85 o
   1   9   5     3445.00     3155.51    243.09 o
   2   9   5      106.39       70.13    125.16 o
   3   9   5       79.77      141.83    145.91 o
   4   9   5      616.95      656.21    126.45 o
   5   9   5     1794.85     2014.63    127.84 o
   6   9   5       55.54       39.18    149.11 o
   7   9   5     2491.70     2984.11    131.02 o
   8   9   5      381.75      452.92    108.83 o
   9   9   5       13.10        8.98    100.53 o
  10   9   5       17.20       26.25    113.93 o
  11   9   5     1496.70     1774.92    119.71 o
  12   9   5       69.09       43.64    120.15 o
  13   9   5     1758.00     1984.69    109.20 o
  14   9   5      139.68      193.53    115.42 o
  15   9   5       13.98      171.55    153.09 o
  16   9   5       81.27       23.50    160.14 o
   2  11   5      352.27      226.80    453.30 o
   3  11   5       69.60      122.66    314.74 o
   4  11   5     1460.08      790.53    335.69 o
   5  11   5      318.99      384.78    148.79 o
   6  11   5       32.22       59.50    152.96 o
   7  11   5      498.84      481.72    161.89 o
   8  11   5      593.86      437.23    160.03 o
   9  11   5      128.36       71.54    198.53 o
   0   0   6    19624.91    16220.60    270.89 o
   2   0   6     5081.37     4596.13    124.33 o
   4   0   6     5348.08     5823.24    191.05 o
   6   0   6    18281.68    18387.77    169.99 o
   8   0   6     3861.68     4039.32     97.97 o
  10   0   6     1807.74     1927.03     75.81 o
  12   0   6     1140.85     1084.35     82.43 o
  14   0   6     3545.68     3667.27     89.18 o
  16   0   6      311.47      353.31     80.35 o
  18   0   6     5577.58     6104.83    169.73 o
  20   0   6     4083.11     4249.43     99.99 o
  22   0   6      456.65      439.28    119.03 o
  24   0   6     1310.63     1360.26    158.14 o
   0   2   6    13499.59    12082.24    891.49 o
   1   2   6    37025.46    32803.66   1455.02 o
   2   2   6      643.92      550.46     72.16 o
   3   2   6    45782.89    44309.29   1672.79 o
   4   2   6     5357.32     5553.76    159.13 o
   5   2   6    13504.99    13588.25    295.27 o
   6   2   6    10218.20    11054.26    127.78 o
   7   2   6     9138.74     9924.08    215.46 o
   8   2   6     2463.69     2632.67     60.12 o
   9   2   6    21854.16    23175.11    140.06 o
  10   2   6      324.22      337.60     52.89 o
  11   2   6     8777.93     9285.28    148.14 o
  12   2   6     2310.70     2547.50     61.19 o
  13   2   6     3055.02     3163.92     80.93 o
  14   2   6      933.44      941.80     62.43 o
  15   2   6     9182.58    10005.70    116.21 o
  16   2   6       16.94       92.04     63.78 o
  17   2   6     1418.98     1613.85     70.07 o
  18   2   6     2015.20     2189.66     97.86 o
  19   2   6      868.87      910.91     79.97 o
  20   2   6        6.52       14.01     82.09 o
  21   2   6     2448.31     2654.00     78.35 o
  22   2   6       58.73       45.21     98.84 o
  23   2   6      960.82      982.15     91.61 o
  24   2   6      232.64      257.56    102.99 o
   0   4   6     8886.19     8674.55    232.67 o
   1   4   6      378.90      444.95    106.82 o
   2   4   6     9742.67     9787.32    784.20 o
   3   4   6      855.40      766.14     64.13 o
   4   4   6     6510.78     6574.95    339.95 o
   5   4   6     4619.55     5070.42    276.90 o
   6   4   6     2537.67     2393.81     75.49 o
   7   4   6     2473.03     2547.79    105.36 o
   8   4   6     8999.74     9250.22    298.22 o
   9   4   6      299.54      316.36     64.00 o
  10   4   6      656.24      704.14     67.43 o
  11   4   6      248.67      256.44     72.92 o
  12   4   6     8369.81     9361.01    213.80 o
  13   4   6      885.00      990.42     68.50 o
  14   4   6     4652.74     4823.45    120.46 o
  15   4   6      578.47      633.02     62.94 o
  16   4   6      156.46      160.08     77.49 o
  17   4   6       58.43      153.69     81.43 o
  18   4   6     3285.67     3569.21     86.46 o
  19   4   6       19.01       86.89     81.09 o
  20   4   6     1339.73     1459.29     89.06 o
  21   4   6      205.05      250.43     99.81 o
  22   4   6      167.82      171.25     85.75 o
  23   4   6      136.57      187.03     93.36 o
   0   6   6     5075.65     5017.59    214.66 o
   1   6   6     7208.17     6975.26    538.95 o
   2   6   6      280.07      320.20     82.98 o
   3   6   6     5808.58     6472.45    432.31 o
   4   6   6      431.03      487.49     86.31 o
   5   6   6     3164.47     3287.83     88.54 o
   6   6   6     7015.38     7337.92    103.32 o
   7   6   6     5493.44     6084.15    121.92 o
   8   6   6        7.40      -52.55     77.37 o
   9   6   6     4840.14     5624.49    304.04 o
  10   6   6      949.46     1041.68     93.38 o
  11   6   6     1184.93     1279.78     91.64 o
  12   6   6     1363.46     1316.71     80.95 o
  13   6   6     2648.64     2694.72    123.30 o
  14   6   6       78.70      189.38     80.50 o
  15   6   6     3434.95     3686.75    188.77 o
  16   6   6       84.63       61.72     96.32 o
  17   6   6      447.94      514.83     81.20 o
  18   6   6      397.66      471.34     82.09 o
  19   6   6      352.95      172.10    110.75 o
  20   6   6      220.19      245.36    115.73 o
  21   6   6     1476.79     1359.38    156.48 o
   0   8   6     4003.72     3259.55    231.06 o
   1   8   6     1642.60     1379.11    159.27 o
   2   8   6     1963.05     2246.12    255.84 o
   3   8   6     3666.89     3774.77    132.18 o
   4   8   6     1815.66     2245.91    200.82 o
   5   8   6      971.96     1267.27    167.98 o
   6   8   6     2613.98     3051.66    113.02 o
   7   8   6       76.96       93.05     89.58 o
   8   8   6     1564.64     1597.30    113.66 o
   9   8   6     2386.80     2604.76    126.57 o
  10   8   6     1093.64     1183.36     98.24 o
  11   8   6     2075.36     2417.85    129.50 o
  12   8   6     1324.82     1416.95    102.16 o
  13   8   6      708.01      804.92    115.83 o
  14   8   6      378.67      475.41    136.93 o
  15   8   6     1920.81     1851.34    113.73 o
  16   8   6      344.37      371.32    104.56 o
  17   8   6      346.58      417.72    118.69 o
  18   8   6      656.79      430.94    140.84 o
   1  10   6      102.18       85.01    277.09 o
   2  10   6      392.66      399.77    225.62 o
   3  10   6      266.40      240.03    228.56 o
   4  10   6      361.80      475.64    188.56 o
   5  10   6      469.36      401.72    135.32 o
   6  10   6     2107.79     2039.86    124.87 o
   7  10   6       92.66      168.11    119.39 o
   8  10   6      307.78      287.24    177.99 o
   9  10   6      386.12      477.89    148.22 o
  10  10   6      798.57      794.72    168.56 o
  11  10   6      300.77      189.07    132.57 o
  12  10   6      684.37      557.49    122.68 o
  13  10   6       76.98      121.73    127.18 o
   1   1   7     6882.17     5854.83    213.15 o
   2   1   7    13627.06    12147.99    428.84 o
   3   1   7      511.10      554.39     59.61 o
   4   1   7    18830.04    18500.21    281.43 o
   5   1   7    17286.23    17619.50    173.76 o
   6   1   7      195.96      248.39     66.52 o
   7   1   7    17386.99    18142.86    139.22 o
   8   1   7    13511.03    15193.01    174.10 o
   9   1   7      653.60      626.65     53.97 o
  10   1   7     3335.41     3410.84     62.32 o
  11   1   7     4966.64     5311.23     71.84 o
  12   1   7      371.93      422.58     60.62 o
  13   1   7     1088.57     1157.76     61.67 o
  14   1   7     2671.96     2803.95     67.42 o
  15   1   7     1806.60     1829.39     66.05 o
  16   1   7      519.34      672.47     64.76 o
  17   1   7     3346.67     3582.81     76.18 o
  18   1   7      144.19      134.44     65.25 o
  19   1   7     4136.25     4567.14     92.91 o
  20   1   7     1120.91     1217.07     74.77 o
  21   1   7      198.19      219.01     80.86 o
  22   1   7      182.48      227.53     90.58 o
  23   1   7      975.70     1023.09     86.64 o
  24   1   7       73.15       90.04    101.66 o
   1   3   7     7844.19     7366.42    361.08 o
   2   3   7    30585.15    27970.99   1751.86 o
   3   3   7     1546.43     1637.18     94.32 o
   4   3   7    20056.54    20320.17   1107.38 o
   5   3   7     6001.88     6377.03    226.03 o
   6   3   7       51.31       30.72     60.43 o
   7   3   7     1464.90     1651.97     89.53 o
   8   3   7    12178.17    12861.92    172.11 o
   9   3   7      467.58      535.90     60.10 o
  10   3   7    12463.97    13335.13    107.63 o
  11   3   7     2351.36     2409.70     74.78 o
  12   3   7      208.04      254.41     74.44 o
  13   3   7     3307.30     3508.45     69.55 o
  14   3   7    14857.88    15353.03    276.07 o
  15   3   7     1953.92     2035.20     69.78 o
  16   3   7     5402.40     5851.52     88.97 o
  17   3   7     1590.97     1756.47     70.13 o
  18   3   7       80.38       85.33     64.37 o
  19   3   7     2100.44     2168.61     82.26 o
  20   3   7     2123.22     2252.24     80.23 o
  21   3   7      504.88      572.70     84.80 o
  22   3   7     1690.11     1696.99     92.33 o
  23   3   7      812.02      760.23    101.81 o
  24   3   7      230.54      236.14     99.04 o
   1   5   7    12154.31    11546.49    842.17 o
   2   5   7      620.39      489.75     92.27 o
   3   5   7      154.98      171.17     78.11 o
   4   5   7      617.96      846.85    137.09 o
   5   5   7     2351.65     2219.65     75.06 o
   6   5   7     1539.27     1717.99     91.91 o
   7   5   7     3262.06     3367.15    161.61 o
   8   5   7      896.09      872.87     71.62 o
   9   5   7      368.02      423.10     69.45 o
  10   5   7     4219.96     4185.10    128.06 o
  11   5   7     3394.95     3859.07    209.69 o
  12   5   7      378.34      397.55     80.30 o
  13   5   7     3536.85     3887.15    148.51 o
  14   5   7      545.56      646.59     86.36 o
  15   5   7      308.64      352.79     81.31 o
  16   5   7      692.14      720.15     91.23 o
  17   5   7      251.48      303.07     88.23 o
  18   5   7      321.66      407.42     90.97 o
  19   5   7      744.02      835.62     84.38 o
  20   5   7      138.09      145.87     91.51 o
  21   5   7      154.30      157.54    117.18 o
  22   5   7      154.62       91.65    112.29 o
   1   7   7     3006.63     2648.27    234.42 o
   2   7   7     3504.58     3472.17    327.45 o
   3   7   7       15.90       42.26    124.46 o
   4   7   7     1198.20     1449.94    109.18 o
   5   7   7     1382.56     1411.85     97.62 o
   6   7   7        2.54      -34.44     88.50 o
   7   7   7     2004.11     2081.77     89.28 o
   8   7   7     1359.98     1616.79    150.30 o
   9   7   7     1724.67     1851.38    159.14 o
  10   7   7     1974.71     2053.47    180.81 o
  11   7   7     1422.30     1432.83     96.47 o
  12   7   7       64.05       57.64     82.23 o
  13   7   7      667.62      755.84     91.34 o
  14   7   7     1108.95     1406.42    132.15 o
  15   7   7       69.96       53.98    104.94 o
  16   7   7     1281.65     1556.75    198.73 o
  17   7   7      165.06      152.19    102.63 o
  18   7   7       56.58      110.59    103.94 o
  19   7   7      236.91      138.82    119.89 o
  20   7   7      378.94      331.68    125.42 o
   1   9   7     1441.75     1239.02    186.06 o
   2   9   7       90.96       53.54    211.20 o
   3   9   7      144.63      190.32    210.91 o
   4   9   7       22.88       42.06    208.85 o
   5   9   7     4621.03     5008.46    260.50 o
   6   9   7        4.32       59.22    123.19 o
   7   9   7     4368.73     4768.14    458.71 o
   8   9   7      423.40      399.63    159.23 o
   9   9   7      238.81      217.44    133.18 o
  10   9   7      110.36      111.49    116.51 o
  11   9   7     1598.54     1622.76    122.93 o
  12   9   7       78.86      127.34    100.30 o
  13   9   7     1456.76     1621.16    163.74 o
  14   9   7       44.84      162.99    105.25 o
  15   9   7        0.13       -8.28    133.34 o
  16   9   7       44.05       49.49    199.47 o
   2  11   7      929.16      557.18    380.09 o
   3  11   7       13.07       11.18    263.56 o
   4  11   7     1368.71     1081.77    278.02 o
   5  11   7      316.32      171.20    271.80 o
   6  11   7       73.55       84.42    272.68 o
   7  11   7      204.88      235.62    277.39 o
   8  11   7      909.17      956.63    196.51 o
   0   0   8     5536.74     5004.20    150.95 o
   2   0   8      944.18      734.20     74.47 o
   4   0   8     4312.95     4256.46    173.82 o
   6   0   8    41640.95    42613.20    329.54 o
   8   0   8    12715.61    13079.39    137.58 o
  10   0   8     5520.83     5791.24    105.27 o
  12   0   8     1138.38     1276.80    115.92 o
  14   0   8     4213.96     4591.09    137.28 o
  16   0   8     4022.24     4235.72    108.24 o
  18   0   8     5899.77     6536.34    223.46 o
  20   0   8     4404.29     4605.73    264.90 o
  22   0   8      435.34      661.86    120.08 o
  24   0   8      804.00      693.26    315.95 o
   0   2   8     6911.64     6473.79    152.30 o
   1   2   8     5792.56     4911.78     86.72 o
   2   2   8     2883.90     2612.84    114.71 o
   3   2   8    28235.08    25568.80    859.66 o
   4   2   8      922.50      993.34     70.86 o
   5   2   8     9038.52     8879.04    133.82 o
   6   2   8     2254.48     2200.44     72.16 o
   7   2   8     6531.34     7021.52     92.45 o
   8   2   8      287.45      397.75     62.91 o
   9   2   8    10325.77    10537.23    179.92 o
  10   2   8     1720.73     1705.58     76.28 o
  11   2   8     5170.29     5705.78    102.22 o
  12   2   8      132.40      125.07     54.95 o
  13   2   8     2329.79     2287.55     66.11 o
  14   2   8      570.87      599.31     66.72 o
  15   2   8     2398.50     2627.19     74.80 o
  16   2   8      902.38     1023.25     77.30 o
  17   2   8     4495.98     4787.61     99.54 o
  18   2   8      755.35      803.99     71.22 o
  19   2   8     1725.58     1736.67     78.01 o
  20   2   8       39.73      128.39     77.07 o
  21   2   8     1682.65     1849.86     85.95 o
  22   2   8       25.87       29.75     93.62 o
  23   2   8      827.98      955.63     94.53 o
  24   2   8        4.33        2.13     97.03 o
   0   4   8    34994.73    31221.64    347.29 o
   1   4   8     2197.35     1897.94    147.31 o
   2   4   8     6282.92     6032.14    263.74 o
   3   4   8     4019.85     3980.16    170.97 o
   4   4   8     1582.86     1477.48     76.96 o
   5   4   8      957.07     1021.46     92.03 o
   6   4   8     7680.11     8169.96    295.25 o
   7   4   8     2237.60     2401.10     76.91 o
   8   4   8     4046.92     4358.60    245.99 o
   9   4   8     5883.09     6112.04    145.46 o
  10   4   8     3323.00     3585.00     93.85 o
  11   4   8     1060.67     1178.22     66.96 o
  12   4   8    10672.49    10775.15    374.19 o
  13   4   8     1249.65     1273.59     76.55 o
  14   4   8     4630.05     4893.80    137.24 o
  15   4   8     2258.12     2427.87     89.06 o
  16   4   8     1590.82     1617.73     78.70 o
  17   4   8       49.23       57.03     71.20 o
  18   4   8      649.93      681.65     87.06 o
  19   4   8      304.72      321.69     84.51 o
  20   4   8     1423.04     1477.02     92.14 o
  21   4   8      549.63      512.21    102.91 o
  22   4   8      639.39      726.81     93.78 o
  23   4   8      255.01      228.83    113.50 o
   0   6   8     4175.14     4052.62    198.13 o
   1   6   8     1845.58     1802.16    128.47 o
   2   6   8      390.19      378.80    121.84 o
   3   6   8     6769.01     6529.16    354.18 o
   4   6   8      233.10      277.45     88.18 o
   5   6   8       56.41       58.52    102.77 o
   6   6   8     1350.48     1503.54    115.48 o
   7   6   8      402.81      442.62     87.91 o
   8   6   8      537.81      641.73     68.97 o
   9   6   8     2948.69     3265.20    234.27 o
  10   6   8      123.98      173.29     71.02 o
  11   6   8     2820.67     2762.69    118.47 o
  12   6   8      947.57     1052.21    143.91 o
  13   6   8     2439.93     2640.63    259.85 o
  14   6   8      492.25      557.20     92.33 o
  15   6   8     2833.35     3250.36    175.67 o
  16   6   8       63.80      150.80     89.75 o
  17   6   8      896.15      968.85     93.10 o
  18   6   8      547.16      644.57     92.79 o
  19   6   8      324.08      396.08    114.58 o
  20   6   8      241.30      206.95    109.62 o
  21   6   8      493.21      301.13    117.29 o
   0   8   8     5073.67     4298.37    239.93 o
   1   8   8      520.85      480.14    152.10 o
   2   8   8      811.89      776.71    156.10 o
   3   8   8     3929.85     3874.00    178.07 o
   4   8   8      671.81      583.36    145.03 o
   5   8   8     1064.51     1034.60    118.21 o
   6   8   8     6325.20     6191.92    402.05 o
   7   8   8      768.39      826.81    118.81 o
   8   8   8     1873.30     2062.13    122.55 o
   9   8   8     3517.53     3589.95     97.08 o
  10   8   8      605.63      708.82     96.29 o
  11   8   8      384.65      481.76    100.36 o
  12   8   8      780.63     1099.48    114.49 o
  13   8   8      183.78      303.50    103.62 o
  14   8   8      851.82      887.19    120.81 o
  15   8   8     1115.84     1119.21    137.60 o
  16   8   8      246.88      190.70    114.77 o
  17   8   8      119.92       53.71    105.32 o
  18   8   8      734.97      574.63    191.42 o
   0  10   8      525.00      370.65    343.30 o
   1  10   8      114.40      130.02    285.62 o
   2  10   8       54.27      121.48    237.38 o
   3  10   8      625.79      579.82    247.99 o
   4  10   8      205.12      187.38    239.15 o
   5  10   8      581.90      345.06    242.10 o
   6  10   8     1215.89     1089.41    182.99 o
   7  10   8      256.31      178.55    184.14 o
   8  10   8      124.22      238.72    144.73 o
   9  10   8      488.98      567.94    154.93 o
  10  10   8       78.79       79.24    152.29 o
  11  10   8      179.32      259.79    191.56 o
  12  10   8      595.11      676.36    144.57 o
   1   1   9      170.71      230.77     53.05 o
   2   1   9     3609.32     3238.79     67.00 o
   3   1   9     2639.64     2573.58     78.26 o
   4   1   9     4100.14     3914.13    110.29 o
   5   1   9    12478.35    12345.98    361.70 o
   6   1   9     3741.10     3901.97    107.53 o
   7   1   9     8330.91     8294.01    120.87 o
   8   1   9     2914.79     2945.25    103.28 o
   9   1   9      232.41      356.72     69.43 o
  10   1   9     5006.14     5330.06     83.01 o
  11   1   9      519.25      557.60     57.70 o
  12   1   9     1805.86     1955.86     70.56 o
  13   1   9     1562.22     1498.13     68.07 o
  14   1   9      471.63      522.64     78.08 o
  15   1   9      321.77      416.75     63.78 o
  16   1   9     1741.42     1836.45     73.84 o
  17   1   9     1921.12     1934.19    118.96 o
  18   1   9      176.37       94.91     76.36 o
  19   1   9     2735.56     2944.98     96.03 o
  20   1   9     1786.39     1663.99     87.74 o
  21   1   9      147.36      169.13     96.95 o
  22   1   9      790.92      830.13    111.87 o
  23   1   9      156.19      150.01     98.30 o
  24   1   9       81.27      230.78    122.64 o
   1   3   9     4533.41     4151.05    139.27 o
   2   3   9    25028.07    22514.59    799.29 o
   3   3   9      304.14      241.81     65.62 o
   4   3   9     8754.76     8045.27    268.98 o
   5   3   9     4819.79     4826.33    483.15 o
   6   3   9        4.11     -107.40    107.40 o
   7   3   9     1740.54     1772.82     82.33 o
   8   3   9    10871.94    11204.01    177.56 o
   9   3   9       87.41       94.80     55.53 o
  10   3   9     4865.35     5264.63    182.06 o
  11   3   9     6548.33     7019.30    212.79 o
  12   3   9      499.78      536.37     76.31 o
  13   3   9      301.06      293.26     70.98 o
  14   3   9     4275.35     4758.54    122.15 o
  15   3   9       46.01        0.47     70.80 o
  16   3   9     3605.29     4032.57     95.75 o
  17   3   9     1250.91     1421.21     84.31 o
  18   3   9      177.34      200.56     84.93 o
  19   3   9      168.27      200.72     82.63 o
  20   3   9     1219.76     1387.32    105.61 o
  21   3   9       94.05      116.08     91.14 o
  22   3   9     1117.84     1074.15    119.23 o
  23   3   9      411.86      401.60    104.14 o
   1   5   9    17489.36    16235.88    435.52 o
   2   5   9      863.04      906.73     85.58 o
   3   5   9      279.21      233.52    114.60 o
   4   5   9       48.84       72.99     92.81 o
   5   5   9     1717.18     1555.49    126.09 o
   6   5   9      365.94      457.06     84.47 o
   7   5   9     1316.60     1376.42     86.85 o
   8   5   9      148.16      114.17     69.34 o
   9   5   9     1893.72     1866.91    122.11 o
  10   5   9      595.46      646.91     73.92 o
  11   5   9     5675.73     5989.10    247.89 o
  12   5   9      797.36      837.64     77.95 o
  13   5   9     9259.39     9904.69    470.09 o
  14   5   9     1157.19     1172.51     83.46 o
  15   5   9       76.46      183.93     75.19 o
  16   5   9       84.09      147.45     78.54 o
  17   5   9      807.69      905.59     90.83 o
  18   5   9      526.42      598.52     87.74 o
  19   5   9      475.34      564.42     93.62 o
  20   5   9      255.95      311.21     89.78 o
  21   5   9      199.61      147.80    134.67 o
  22   5   9      174.40      163.92    141.86 o
   1   7   9      821.90      807.13    132.28 o
   2   7   9     8143.02     7420.18    813.58 o
   3   7   9       39.62       60.22    102.68 o
   4   7   9     5979.50     5849.50    181.38 o
   5   7   9      392.98      482.44    182.38 o
   6   7   9       18.91        2.56    106.59 o
   7   7   9       26.62       90.66     94.01 o
   8   7   9     7334.29     8508.55    161.27 o
   9   7   9      301.01      357.49     91.32 o
  10   7   9     4627.73     5282.65    354.63 o
  11   7   9     1171.68     1173.29     95.60 o
  12   7   9      132.60      153.75     85.04 o
  13   7   9      578.00      661.27    100.72 o
  14   7   9     4167.29     4539.11    322.35 o
  15   7   9       73.33       60.43    104.98 o
  16   7   9     2029.01     2211.87    252.81 o
  17   7   9      318.70      187.71     95.86 o
  18   7   9       14.81      107.03    107.68 o
  19   7   9      134.16      169.36    112.45 o
   1   9   9     1189.71      999.89    173.77 o
   2   9   9       48.26       70.89    215.32 o
   3   9   9       94.41       75.01    155.02 o
   4   9   9      445.82      439.19    215.04 o
   5   9   9     4179.44     4056.37    189.84 o
   6   9   9       42.04      -43.83    221.79 o
   7   9   9     4096.79     4480.67    189.83 o
   8   9   9      177.00       92.36    228.56 o
   9   9   9      272.60      344.20    136.20 o
  10   9   9       80.99      142.40    121.57 o
  11   9   9      750.08      879.61    145.76 o
  12   9   9      132.86      113.85    177.94 o
  13   9   9      198.77      265.40    148.56 o
  14   9   9       34.22       95.25    109.87 o
  15   9   9      350.80      357.59    125.71 o
   1  11   9       86.50       25.08    178.99 o
   2  11   9      808.84      502.46    343.60 o
   3  11   9      135.01      104.13    273.86 o
   4  11   9     1263.60      899.06    351.27 o
   5  11   9      260.15      157.96    284.75 o
   6  11   9       12.89     -121.78    278.27 o
   7  11   9      173.07      157.67    290.63 o
   0   0  10      789.70      632.00    110.34 o
   2   0  10      114.25      126.11     79.72 o
   4   0  10    14176.58    13801.89    202.66 o
   6   0  10    25811.72    25972.39    256.24 o
   8   0  10     4201.93     4429.43    142.51 o
  10   0  10     2020.73     1954.60    124.77 o
  12   0  10      665.33      807.59    115.91 o
  14   0  10      680.36      744.09    126.11 o
  16   0  10     2382.39     2511.71    104.45 o
  18   0  10     5550.30     6354.02    159.96 o
  20   0  10     1353.37     1451.12    173.73 o
  22   0  10      303.16      323.54    125.20 o
  24   0  10      225.80      118.22    198.71 o
   0   2  10     1218.74     1455.91    108.42 o
   1   2  10     3290.23     2911.55     72.58 o
   2   2  10     2119.01     2186.57     85.67 o
   3   2  10    28783.37    26892.25    882.27 o
   4   2  10      315.68      325.89     61.71 o
   5   2  10    23258.35    23941.76    974.17 o
   6   2  10      827.06      737.96     80.57 o
   7   2  10    11857.27    12827.54    509.01 o
   8   2  10      701.66      812.51    114.17 o
   9   2  10    20769.11    22084.72    325.70 o
  10   2  10      345.54      353.09     73.53 o
  11   2  10     4651.49     5020.33     99.34 o
  12   2  10       82.63       51.45     68.49 o
  13   2  10     2620.09     3009.83     88.74 o
  14   2  10      513.67      404.79     80.53 o
  15   2  10     6613.84     7068.04    111.38 o
  16   2  10      380.72      444.57     78.73 o
  17   2  10     3229.68     3430.70     98.25 o
  18   2  10       14.35      -11.12     83.36 o
  19   2  10     2171.90     2347.37     86.61 o
  20   2  10       89.83      131.66     85.53 o
  21   2  10     3495.05     3653.32    106.13 o
  22   2  10       62.67      143.51    104.50 o
  23   2  10      627.54      623.76    136.83 o
   0   4  10    35236.61    30758.80    307.59 o
   1   4  10     2226.15     2047.52    101.65 o
   2   4  10     3799.70     3480.06    150.40 o
   3   4  10     6817.79     6695.74    212.65 o
   4   4  10     2732.92     2831.32    116.79 o
   5   4  10      584.00      521.18    111.38 o
   6   4  10     1363.16     1151.64    111.07 o
   7   4  10     3529.07     3569.65    388.41 o
   8   4  10      451.49      511.43    101.27 o
   9   4  10     2198.37     2445.80    134.05 o
  10   4  10     1637.75     1825.84     74.36 o
  11   4  10      251.54      333.91     71.54 o
  12   4  10     6753.54     7314.25    325.43 o
  13   4  10     1879.09     2159.12     91.14 o
  14   4  10     2426.10     2523.37     95.48 o
  15   4  10     2355.74     2488.35    124.32 o
  16   4  10      274.87      346.98     76.92 o
  17   4  10       82.52      105.91     84.61 o
  18   4  10      116.03      202.71     84.36 o
  19   4  10      312.88      322.21     86.54 o
  20   4  10      768.59      771.06    100.35 o
  21   4  10      447.27      373.52    116.24 o
  22   4  10      101.22      102.25    103.61 o
   0   6  10       35.09       21.18    170.90 o
   1   6  10      965.07      929.33    126.62 o
   2   6  10      524.38      510.36    123.20 o
   3   6  10     2833.94     2726.39    173.05 o
   4   6  10      943.90     1046.24    165.34 o
   5   6  10      304.43      323.58    176.20 o
   6   6  10     1343.42     1503.88    131.85 o
   7   6  10      814.58      948.98    189.90 o
   8   6  10     1392.60     1450.22     98.65 o
   9   6  10     1786.36     1920.92    180.70 o
  10   6  10     1302.94     1379.99     74.41 o
  11   6  10     2540.70     2646.48    154.82 o
  12   6  10      643.44      685.92     76.72 o
  13   6  10      639.04      691.16     85.81 o
  14   6  10      674.67      751.12    122.86 o
  15   6  10     1731.30     1936.21    115.13 o
  16   6  10      125.24      176.64     90.40 o
  17   6  10      631.40      737.90     98.64 o
  18   6  10      334.34      338.89     93.45 o
  19   6  10       51.29       58.05    107.76 o
  20   6  10      339.77      267.45    111.82 o
   0   8  10     2566.62     2117.84    217.76 o
   1   8  10      968.98      814.29    143.69 o
   2   8  10     1032.11      824.76    146.91 o
   3   8  10     3047.53     2720.39    170.10 o
   4   8  10     1043.69     1012.92    148.86 o
   5   8  10      708.65      747.22    208.28 o
   6   8  10     6912.05     7111.04    247.63 o
   7   8  10     1487.57     1456.94    215.07 o
   8   8  10     1309.55     1378.05    161.81 o
   9   8  10     1957.70     1938.39    168.30 o
  10   8  10      265.97      168.84    111.42 o
  11   8  10      305.28      444.18    131.31 o
  12   8  10     1397.32     1549.00    181.67 o
  13   8  10       78.15       41.16    136.91 o
  14   8  10      703.30      713.68    110.75 o
  15   8  10      436.80      400.15    135.49 o
  16   8  10      386.29      215.37    124.88 o
  17   8  10      189.89      141.39    108.18 o
   0  10  10      462.33      245.63    298.58 o
   1  10  10       75.27      130.01    238.85 o
   2  10  10      138.95      108.84    245.03 o
   3  10  10      929.49      775.18    244.76 o
   4  10  10      180.20       77.07    174.73 o
   5  10  10      630.12      470.09    182.98 o
   6  10  10     1061.33      975.24    262.12 o
   7  10  10      595.72      524.80    254.46 o
   8  10  10      221.77      257.68    256.80 o
   9  10  10      858.77      802.82    274.76 o
  10  10  10       41.98       -7.65    191.20 o
  11  10  10       32.66       67.07    193.55 o
   1   1  11     5366.27     4638.79     75.47 o
   2   1  11     4961.27     5252.25     77.73 o
   3   1  11      672.95      714.02     77.54 o
   4   1  11     1200.78     1115.74     72.13 o
   5   1  11    11317.97    11051.67    129.66 o
   6   1  11     2571.97     2670.84    101.34 o
   7   1  11    11029.02    11494.36    458.03 o
   8   1  11     3215.44     3132.60     92.82 o
   9   1  11     1072.47     1248.74     95.30 o
  10   1  11      771.72      725.29     96.31 o
  11   1  11     2435.24     2619.81    171.28 o
  12   1  11     2377.33     2687.98    141.09 o
  13   1  11     1556.71     1585.83     82.22 o
  14   1  11      184.81      117.57     88.90 o
  15   1  11      438.20      509.21     76.24 o
  16   1  11      939.52     1095.60    111.19 o
  17   1  11     2838.68     3090.43     84.61 o
  18   1  11      256.80      258.53     78.87 o
  19   1  11     2467.63     2663.87     83.78 o
  20   1  11      963.54     1028.07     87.90 o
  21   1  11      246.04      190.62     91.80 o
  22   1  11      549.15      661.31    105.44 o
  23   1  11      366.46      310.20     96.34 o
   1   3  11    12518.66    11625.06    387.36 o
   2   3  11     6584.19     6119.82    102.49 o
   3   3  11     1370.15     1418.00     77.13 o
   4   3  11     8751.89     8068.52    312.21 o
   5   3  11     5521.76     5403.76    430.89 o
   6   3  11      806.41      827.41     81.65 o
   7   3  11     3114.98     3171.46    107.38 o
   8   3  11     7474.93     7652.63    270.30 o
   9   3  11      541.17      464.40     99.04 o
  10   3  11     2292.35     2341.36     93.96 o
  11   3  11     3378.45     3742.27    108.65 o
  12   3  11     1129.38     1238.41     90.72 o
  13   3  11     3395.81     3616.31     92.23 o
  14   3  11     2560.52     2908.52    112.44 o
  15   3  11      812.99      856.54     88.31 o
  16   3  11     2287.12     2509.29     99.75 o
  17   3  11      798.71      826.22    103.13 o
  18   3  11      409.39      477.51     96.28 o
  19   3  11      409.56      473.04    115.19 o
  20   3  11      760.69      902.73    117.15 o
  21   3  11       69.61        1.04    125.34 o
  22   3  11      809.33      995.45    135.18 o
  23   3  11      289.73      232.36    142.85 o
   1   5  11    12307.86    11652.33    316.12 o
   2   5  11     4108.76     3943.54    140.13 o
   3   5  11      236.49      298.99     83.18 o
   4   5  11      914.23      955.22     79.72 o
   5   5  11     1396.12     1296.86    104.54 o
   6   5  11      251.49      245.80    100.34 o
   7   5  11      774.16      742.27    101.93 o
   8   5  11      876.18      877.85    179.75 o
   9   5  11     1251.57     1241.34    161.08 o
  10   5  11     3450.33     3527.01    365.10 o
  11   5  11     5270.12     5220.86    317.90 o
  12   5  11      366.85      432.62     69.46 o
  13   5  11     5847.25     6027.25    220.51 o
  14   5  11     1369.95     1487.41    115.76 o
  15   5  11       14.33      -36.30    105.18 o
  16   5  11     1217.10     1295.25     99.82 o
  17   5  11      724.79      816.20     95.71 o
  18   5  11      339.75      381.71     84.96 o
  19   5  11      499.69      557.11     94.66 o
  20   5  11       88.91      201.76    109.00 o
  21   5  11      123.87       97.05    122.86 o
   1   7  11      301.28      261.46    133.63 o
   2   7  11     5797.37     5248.52    319.75 o
   3   7  11       61.03      113.76    132.80 o
   4   7  11     5822.24     5820.56    176.66 o
   5   7  11      164.70      324.75    187.08 o
   6   7  11       55.74      105.89    193.55 o
   7   7  11       19.62       80.89    140.60 o
   8   7  11     5022.69     5575.78    228.44 o
   9   7  11      912.58      910.62    121.42 o
  10   7  11     4582.47     4806.09    624.31 o
  11   7  11      723.74      703.50    155.33 o
  12   7  11      165.09      224.19    108.86 o
  13   7  11       25.20      -63.59    100.79 o
  14   7  11     2410.53     2528.49    152.94 o
  15   7  11        1.83       91.09    108.46 o
  16   7  11     1709.84     1714.36    198.02 o
  17   7  11      177.28      152.99    106.33 o
  18   7  11        8.74       71.68    112.19 o
   1   9  11      340.58      305.95    168.85 o
   2   9  11      124.50      128.76    169.89 o
   3   9  11        0.35       19.71    226.20 o
   4   9  11      432.58      347.70    222.39 o
   5   9  11     2292.25     2270.96    242.16 o
   6   9  11       40.43       25.89    230.32 o
   7   9  11     2717.19     2651.55    249.82 o
   8   9  11      134.44      194.14    164.14 o
   9   9  11      154.80      215.62    242.09 o
  10   9  11      402.11      317.11    249.75 o
  11   9  11      213.59      243.86    250.03 o
  12   9  11      128.13      277.98    266.21 o
  13   9  11      858.17     1056.99    195.63 o
  14   9  11      116.60      128.25    279.15 o
   1  11  11      128.97        5.59    345.04 o
   2  11  11      601.94      369.48    291.23 o
   3  11  11      113.31       84.72    282.39 o
   4  11  11      887.17      578.36    294.77 o
   5  11  11       49.07      137.66    289.15 o
   0   0  12      907.32      663.77    151.82 o
   2   0  12     4662.41     4104.71    110.96 o
   4   0  12     4992.36     4425.68    142.55 o
   6   0  12    28632.43    29119.38    256.21 o
   8   0  12     4686.98     5182.12    145.17 o
  10   0  12       27.92      109.13    111.78 o
  12   0  12     3370.37     3589.38    143.63 o
  14   0  12     1600.85     1793.32    194.48 o
  16   0  12      485.20      638.94    195.62 o
  18   0  12     5308.30     5766.19    128.91 o
  20   0  12     1223.71     1332.09    119.08 o
  22   0  12      127.52       64.52    130.19 o
   0   2  12      932.95     1013.92    108.03 o
   1   2  12     8545.08     8266.50    124.60 o
   2   2  12      147.19      173.58     57.26 o
   3   2  12    16619.69    15909.80    190.24 o
   4   2  12      985.96      899.79     79.13 o
   5   2  12     6630.16     7201.55    414.96 o
   6   2  12     2498.71     2378.42    138.33 o
   7   2  12     5261.99     5614.78    142.09 o
   8   2  12      876.13      686.55    116.29 o
   9   2  12    15782.71    16835.30    255.55 o
  10   2  12      283.48      468.88    166.94 o
  11   2  12     1047.01     1177.55    103.40 o
  12   2  12      359.48      322.77     88.40 o
  13   2  12      405.52      442.95     80.37 o
  14   2  12      768.86      826.22     83.90 o
  15   2  12     7320.10     8121.07    297.69 o
  16   2  12      499.44      587.65     89.34 o
  17   2  12     1941.97     2285.99     98.14 o
  18   2  12      698.16      877.12     97.27 o
  19   2  12      360.38      418.14    110.36 o
  20   2  12      261.77      355.21    118.06 o
  21   2  12     5056.02     5506.64    138.89 o
  22   2  12       70.02      162.14    130.74 o
  23   2  12      533.12      406.30    141.45 o
   0   4  12    20492.08    19089.87    268.87 o
   1   4  12       89.28      165.51     81.03 o
   2   4  12     6328.10     6106.76    216.71 o
   3   4  12     3915.31     3846.33     97.18 o
   4   4  12     2245.48     2194.96     83.24 o
   5   4  12     1347.70     1370.22    102.52 o
   6   4  12     2006.40     2027.85    124.83 o
   7   4  12     1331.90     1237.99     98.12 o
   8   4  12     2472.46     2565.64    220.42 o
   9   4  12     2784.03     3086.00    139.94 o
  10   4  12     1195.95     1371.78    303.04 o
  11   4  12      217.61      261.80    103.39 o
  12   4  12    14239.45    14324.15   1411.98 o
  13   4  12      502.05      599.82     86.15 o
  14   4  12     2033.85     2112.91    104.46 o
  15   4  12      307.28      349.87     89.55 o
  16   4  12      660.84      731.94    198.87 o
  17   4  12      123.40       91.84    110.42 o
  18   4  12     1406.05     1460.16    137.92 o
  19   4  12      437.24      366.34    118.66 o
  20   4  12      161.26      183.62    128.19 o
  21   4  12       88.77      -10.95    116.93 o
  22   4  12       28.74      106.28    166.01 o
   0   6  12     1236.96     1061.52    135.04 o
   1   6  12     1788.05     1737.12    112.24 o
   2   6  12       33.42       14.22    103.10 o
   3   6  12      659.63      704.76    106.22 o
   4   6  12      513.16      666.73    127.50 o
   5   6  12      561.47      523.64    184.15 o
   6   6  12     1043.91     1085.01    136.65 o
   7   6  12      368.26      477.82    154.14 o
   8   6  12       35.82      163.25    108.94 o
   9   6  12      200.28      235.90    111.87 o
  10   6  12       21.69     -104.71    110.13 o
  11   6  12      496.15      572.57    118.68 o
  12   6  12      609.13      701.37    121.93 o
  13   6  12      396.97      343.29    124.89 o
  14   6  12      160.71      230.72    125.12 o
  15   6  12      802.06      971.73    122.67 o
  16   6  12      117.42      148.81    135.98 o
  17   6  12       90.09       92.44    122.88 o
  18   6  12      100.46      175.72    114.99 o
  19   6  12      100.59      119.64    110.55 o
   0   8  12      483.83      582.16    210.63 o
   1   8  12      342.97      289.33    146.86 o
   2   8  12      777.49      770.35    147.65 o
   3   8  12      487.67      504.38    148.93 o
   4   8  12     1508.38     1554.63    216.25 o
   5   8  12      695.48      645.43    152.09 o
   6   8  12     2472.89     2525.58    170.96 o
   7   8  12      229.41      299.45    218.85 o
   8   8  12     1343.80     1425.13    224.48 o
   9   8  12      970.02      848.44    233.88 o
  10   8  12      499.13      421.84    165.91 o
  11   8  12      483.71      373.00    235.92 o
  12   8  12      964.96      996.11    247.12 o
  13   8  12      202.51      196.79    178.85 o
  14   8  12      149.76      199.47    148.72 o
  15   8  12      342.66      230.90    157.97 o
  16   8  12       98.93      164.24    212.72 o
   0  10  12      725.20      441.56    308.30 o
   1  10  12      380.44      274.97    199.68 o
   2  10  12      131.79      121.49    253.85 o
   3  10  12      360.07      394.77    184.73 o
   4  10  12      246.18      213.56    183.26 o
   5  10  12      321.99      295.04    263.86 o
   6  10  12      556.36      476.85    188.86 o
   7  10  12      237.19      211.50    187.08 o
   8  10  12      371.71      438.60    195.62 o
   9  10  12      507.74      510.97    280.93 o
  10  10  12       53.64     -152.37    280.33 o
   1   1  13     6431.65     5970.27     79.32 o
   2   1  13     4764.24     4608.74    132.33 o
   3   1  13       59.33       82.97     57.19 o
   4   1  13    13022.41    13490.63    346.72 o
   5   1  13     9522.84     9560.16    320.60 o
   6   1  13      360.39      570.83     78.09 o
   7   1  13     9394.32    10261.24    148.70 o
   8   1  13     9755.91    10539.31    136.99 o
   9   1  13      496.33      446.79     94.20 o
  10   1  13     3852.70     4215.02    194.43 o
  11   1  13     1130.15     1289.46     87.90 o
  12   1  13      596.57      534.71     90.83 o
  13   1  13     3492.52     3925.34    120.71 o
  14   1  13      971.13      987.68     94.09 o
  15   1  13      653.24      725.40    112.09 o
  16   1  13     2123.92     2445.20    112.74 o
  17   1  13     1749.00     2021.12    153.62 o
  18   1  13       75.32       93.33    152.81 o
  19   1  13     1713.03     1691.83    117.08 o
  20   1  13     1360.11     1426.19    121.83 o
  21   1  13      357.05      486.07    128.11 o
  22   1  13      655.44      592.79    152.48 o
  23   1  13      295.53      212.26    161.28 o
   1   3  13     9972.88     9637.28    285.77 o
   2   3  13     3970.53     3981.21    128.54 o
   3   3  13      216.40      272.06     79.48 o
   4   3  13     3423.63     3201.85     92.70 o
   5   3  13      907.77      863.85     68.62 o
   6   3  13      806.55      890.99     96.60 o
   7   3  13     2530.67     2665.03    232.79 o
   8   3  13     1942.40     1982.24     94.91 o
   9   3  13      585.09      530.13     99.96 o
  10   3  13     3214.62     3413.69    128.76 o
  11   3  13     1772.93     1759.30    109.78 o
  12   3  13      224.31      173.15    106.09 o
  13   3  13     3890.04     3953.45    333.19 o
  14   3  13     3495.10     3486.69    111.73 o
  15   3  13      212.56      167.76     97.84 o
  16   3  13     1632.23     2052.37    126.47 o
  17   3  13      178.03      110.43     85.98 o
  18   3  13      223.28      312.59     97.42 o
  19   3  13      797.26      939.05    108.29 o
  20   3  13      606.84      744.77    124.32 o
  21   3  13       56.14       88.85    130.38 o
  22   3  13      745.33      592.29    125.32 o
   1   5  13     4090.35     3859.82    139.54 o
   2   5  13     2332.94     2059.31     98.71 o
   3   5  13       38.24       12.00     87.88 o
   4   5  13     1002.52     1021.08     81.64 o
   5   5  13      791.10      925.04    105.73 o
   6   5  13      106.65       95.20     89.01 o
   7   5  13     1427.04     1444.22    109.04 o
   8   5  13     1051.26     1053.22    134.44 o
   9   5  13       22.86       19.78     92.04 o
  10   5  13     1397.69     1458.09    112.39 o
  11   5  13     1935.43     1866.80    107.48 o
  12   5  13      143.31       71.75    139.25 o
  13   5  13     2249.99     2393.28    233.04 o
  14   5  13     1461.34     1703.06    141.37 o
  15   5  13      122.15       60.13    129.11 o
  16   5  13      699.91      730.11    164.01 o
  17   5  13      372.92      441.18    104.89 o
  18   5  13       64.88       88.68    102.80 o
  19   5  13      622.50      601.59    119.37 o
  20   5  13      138.33      139.68    113.27 o
   1   7  13     1943.86     1674.99    119.87 o
   2   7  13     3880.99     3687.75    134.37 o
   3   7  13      116.14       80.40    112.48 o
   4   7  13     4695.10     4569.19    365.60 o
   5   7  13      173.38      262.09    197.67 o
   6   7  13       13.45      119.13    195.90 o
   7   7  13       40.34      136.19    201.79 o
   8   7  13     2344.11     1981.78    157.42 o
   9   7  13      524.92      459.87    127.83 o
  10   7  13     2976.56     2918.08    414.49 o
  11   7  13      154.03      114.17    155.25 o
  12   7  13        8.36      108.87    114.08 o
  13   7  13     1173.30     1072.01    164.01 o
  14   7  13      842.84      617.14    174.00 o
  15   7  13       10.06       54.53    146.37 o
  16   7  13     1161.77      934.15    254.03 o
  17   7  13        5.99       75.34    190.11 o
   1   9  13      961.93      730.88    225.94 o
   2   9  13       32.30       37.89    161.81 o
   3   9  13      103.08       91.48    228.26 o
   4   9  13       59.61      110.89    232.97 o
   5   9  13     1436.99     1511.04    176.23 o
   6   9  13        4.28      -67.36    171.19 o
   7   9  13     2475.81     1978.80    188.61 o
   8   9  13       66.71       29.42    247.97 o
   9   9  13      216.72      305.63    175.61 o
  10   9  13       66.22      -49.71    259.15 o
  11   9  13      421.66      147.67    264.45 o
  12   9  13       41.56      -93.54    272.68 o
  13   9  13     1112.09     1189.41    213.29 o
   0   0  14    10406.50    10229.06    207.31 o
   2   0  14     5365.52     5703.40    229.88 o
   4   0  14     5658.18     5385.30    102.65 o
   6   0  14    12365.80    13311.00    222.68 o
   8   0  14     4508.35     4696.85    144.26 o
  10   0  14      400.92      336.24    121.79 o
  12   0  14     2731.70     2900.80    190.70 o
  14   0  14      471.77      546.28    137.08 o
  16   0  14      180.96      311.51    145.61 o
  18   0  14     5356.74     5541.22    181.63 o
  20   0  14      754.74      641.31    175.04 o
  22   0  14       14.48       52.36    189.73 o
   0   2  14     3248.08     3524.03    137.47 o
   1   2  14     2014.47     2035.63     81.94 o
   2   2  14       85.66       60.58     61.51 o
   3   2  14     6213.13     5312.88    132.46 o
   4   2  14      496.78      604.04     78.76 o
   5   2  14     2961.54     2847.91    155.85 o
   6   2  14     2728.86     2816.33    105.08 o
   7   2  14     2119.21     2100.17    106.05 o
   8   2  14      259.70      282.68    116.38 o
   9   2  14     6199.36     6522.51    317.76 o
  10   2  14      859.98      951.05     90.90 o
  11   2  14     1415.25     1544.94    123.87 o
  12   2  14     1881.54     1987.18    113.28 o
  13   2  14      603.26      644.70    106.88 o
  14   2  14      115.04      252.38    136.13 o
  15   2  14     5184.93     5472.75    133.25 o
  16   2  14      725.23      715.75    122.98 o
  17   2  14      610.81      726.40    150.41 o
  18   2  14      384.21      348.13    114.07 o
  19   2  14       99.52       46.84    117.72 o
  20   2  14      112.00      130.42    143.06 o
  21   2  14     1874.44     1994.98    159.69 o
  22   2  14       91.15       51.87    159.07 o
   0   4  14    10090.14     9574.05    220.76 o
   1   4  14      663.51      602.56     87.73 o
   2   4  14      618.13      576.93     85.41 o
   3   4  14     2288.82     2242.16     91.16 o
   4   4  14      550.71      620.05     75.70 o
   5   4  14     1852.76     1861.14    103.49 o
   6   4  14     1246.91     1390.80    107.40 o
   7   4  14      835.71      765.65     90.07 o
   8   4  14      408.54      428.56    104.70 o
   9   4  14      717.84      767.47    108.33 o
  10   4  14      148.07      103.47     94.75 o
  11   4  14      768.27      800.91    110.48 o
  12   4  14     3882.81     3926.26    115.84 o
  13   4  14      119.32       97.47    111.44 o
  14   4  14     1116.82     1265.22    123.54 o
  15   4  14      816.12      843.74    127.15 o
  16   4  14      167.77      266.77    128.02 o
  17   4  14      504.19      583.51    164.52 o
  18   4  14      915.93      815.01    142.60 o
  19   4  14       88.73       52.23    177.94 o
  20   4  14      400.43      328.73    153.89 o
  21   4  14      129.57      235.54    160.58 o
   0   6  14     3296.89     3064.09    204.55 o
   1   6  14     2770.05     2424.45    108.29 o
   2   6  14      612.37      614.85    149.30 o
   3   6  14     8812.53     8985.31    311.81 o
   4   6  14     1203.78     1192.94    115.45 o
   5   6  14     2295.39     2433.97    122.97 o
   6   6  14     1802.34     1815.01    119.47 o
   7   6  14     1589.89     1537.81    142.55 o
   8   6  14      702.70      607.75    100.30 o
   9   6  14     6264.90     6254.64    989.14 o
  10   6  14      918.54      808.48    123.85 o
  11   6  14      519.78      468.93    147.09 o
  12   6  14     2106.17     2406.06    220.09 o
  13   6  14      664.70      761.74    155.32 o
  14   6  14      102.17       89.42    163.07 o
  15   6  14     2190.23     2102.46    421.93 o
  16   6  14      518.67      428.64    142.84 o
  17   6  14      438.68      352.81    168.85 o
  18   6  14      449.78      380.73    159.11 o
  19   6  14      229.03      137.08    286.21 o
   0   8  14      709.36      785.75    224.46 o
   1   8  14      565.10      462.72    126.18 o
   2   8  14      388.14      309.06    121.57 o
   3   8  14      609.84      670.61    155.56 o
   4   8  14      762.98      760.16    217.99 o
   5   8  14      106.02      155.90    217.67 o
   6   8  14     2383.07     2380.17    231.28 o
   7   8  14       93.21      218.85    226.20 o
   8   8  14      155.16      143.84    165.61 o
   9   8  14      501.07      526.27    233.57 o
  10   8  14      113.42      154.72    237.97 o
  11   8  14      446.24      495.38    244.75 o
  12   8  14      950.93     1258.82    255.94 o
  13   8  14      106.50       84.53    147.01 o
  14   8  14      110.60      164.36    191.67 o
  15   8  14      598.75      506.55    261.08 o
   0  10  14      559.81      320.94    268.58 o
   1  10  14      501.40      320.39    188.51 o
   2  10  14      331.07      168.85    265.92 o
   3  10  14      608.38      449.20    274.76 o
   4  10  14       41.25       14.12    265.03 o
   5  10  14      134.49      162.96    274.15 o
   6  10  14      911.12      751.93    204.46 o
   7  10  14       74.99      142.96    193.26 o
   8  10  14      234.45       85.89    203.85 o
   1   1  15     3328.29     3260.51     67.03 o
   2   1  15     3387.27     3460.21     80.59 o
   3   1  15       62.18      131.50     58.32 o
   4   1  15     5026.32     4911.52    131.34 o
   5   1  15     2830.66     2913.16     94.16 o
   6   1  15     1712.99     1897.36     89.54 o
   7   1  15     4846.21     4865.13    354.64 o
   8   1  15     2573.97     2586.63     95.52 o
   9   1  15       47.29       90.80     96.36 o
  10   1  15     2983.34     3007.95    137.15 o
  11   1  15     1030.99     1207.29    104.87 o
  12   1  15     1082.60     1321.27    108.32 o
  13   1  15     3418.14     3733.34    152.31 o
  14   1  15      963.22     1048.25    116.69 o
  15   1  15      127.86      156.09    116.99 o
  16   1  15     2196.84     2421.41    129.21 o
  17   1  15      593.84      736.66    106.96 o
  18   1  15       46.69      102.09    161.40 o
  19   1  15     1312.67     1246.38    139.82 o
  20   1  15      945.81      983.17    130.03 o
  21   1  15       23.92       58.75    129.79 o
  22   1  15      715.37      569.09    179.59 o
   1   3  15     2868.72     3095.05     75.86 o
   2   3  15     6874.71     6826.27    325.79 o
   3   3  15        2.57        3.15     66.60 o
   4   3  15     2433.00     2556.57    101.43 o
   5   3  15      124.79      177.80     84.32 o
   6   3  15       89.37      199.22    113.40 o
   7   3  15     2048.94     1898.66    107.02 o
   8   3  15     2312.33     2307.51    138.60 o
   9   3  15       73.71       69.81     89.20 o
  10   3  15     3793.52     3932.90    179.40 o
  11   3  15     1104.79     1169.02    110.13 o
  12   3  15      195.22      210.78    108.66 o
  13   3  15     1154.10     1269.17    128.71 o
  14   3  15     1031.34     1229.54    264.77 o
  15   3  15       61.12      119.42    103.16 o
  16   3  15     1225.13     1331.29    126.14 o
  17   3  15       99.66       86.37    130.79 o
  18   3  15       99.53      105.78    133.31 o
  19   3  15      103.41      -30.95    123.96 o
  20   3  15       81.38      165.45    153.37 o
  21   3  15       20.33       64.28    157.57 o
   1   5  15     5401.25     5121.29    116.48 o
   2   5  15     1822.35     1779.88    110.22 o
   3   5  15      474.76      448.21     92.23 o
   4   5  15      860.36      902.66     93.26 o
   5   5  15     6633.37     6761.37    188.19 o
   6   5  15      269.23      271.84     91.78 o
   7   5  15     6115.27     6661.09    427.83 o
   8   5  15     1201.17     1058.63    115.72 o
   9   5  15      504.03      571.54    113.80 o
  10   5  15       97.07       99.65    111.32 o
  11   5  15     4573.89     4571.99    461.54 o
  12   5  15       19.88      -93.11    120.07 o
  13   5  15     3220.87     3409.47    138.19 o
  14   5  15      309.14      279.72    152.96 o
  15   5  15      192.40      214.15    116.27 o
  16   5  15      144.63      194.68    138.65 o
  17   5  15     1905.48     1970.39    302.31 o
  18   5  15       10.93       10.43    151.32 o
  19   5  15     2818.28     2555.61    161.54 o
   1   7  15     1132.00      888.94    120.97 o
   2   7  15      690.66      806.69    143.43 o
   3   7  15      214.48      201.69    116.50 o
   4   7  15     1176.23     1250.91    151.28 o
   5   7  15      302.84      422.42    210.03 o
   6   7  15      222.17      105.90    213.56 o
   7   7  15      285.23      260.04    150.32 o
   8   7  15      255.51      346.75    153.71 o
   9   7  15      121.45      193.94    128.13 o
  10   7  15     1419.75     1331.90    299.80 o
  11   7  15      293.80      312.95    133.00 o
  12   7  15      410.31      433.94    141.33 o
  13   7  15      735.69      479.17    127.62 o
  14   7  15      272.71      201.89    179.61 o
  15   7  15      179.32      238.79    150.95 o
  16   7  15      715.47      696.32    163.21 o
   1   9  15     1166.78      884.81    174.21 o
   2   9  15      253.89      152.37    171.05 o
   3   9  15       75.49      191.20    244.44 o
   4   9  15      267.50      148.84    251.21 o
   5   9  15      900.05      816.65    188.57 o
   6   9  15       63.85      109.13    177.08 o
   7   9  15      619.71      451.26    183.27 o
   8   9  15      281.00      279.16    261.51 o
   9   9  15       19.79      -31.77    184.73 o
  10   9  15       88.11      181.79    190.32 o
  11   9  15      457.17      568.62    278.57 o
   0   0  16    10754.84    10825.86    181.03 o
   2   0  16     2244.86     2437.57    134.20 o
   4   0  16      226.01      164.92     81.19 o
   6   0  16     8974.19     9479.52    209.22 o
   8   0  16     3202.27     3524.83    138.33 o
  10   0  16       62.87      238.85    125.90 o
  12   0  16     6706.40     7085.87    172.85 o
  14   0  16     2684.18     3490.63    217.47 o
  16   0  16     1289.92     1308.03    156.22 o
  18   0  16     1972.77     2094.02    243.91 o
  20   0  16     1030.07     1009.36    185.34 o
   0   2  16      372.53      343.90     91.55 o
   1   2  16      499.24      522.66     67.21 o
   2   2  16       55.21      -31.12     59.26 o
   3   2  16     5529.88     5458.17    101.50 o
   4   2  16      466.83      435.54     84.36 o
   5   2  16      102.09      166.79     65.56 o
   6   2  16     6745.49     7053.22    284.51 o
   7   2  16      189.22      207.96    114.57 o
   8   2  16      214.61      239.87     99.79 o
   9   2  16     2391.02     2598.13    132.64 o
  10   2  16      678.51      787.62    108.80 o
  11   2  16      650.81      779.75    108.34 o
  12   2  16      605.96      459.12    134.94 o
  13   2  16      639.29      696.57    137.80 o
  14   2  16       19.32      -40.24    113.36 o
  15   2  16     1068.49     1125.41    107.23 o
  16   2  16      206.75       80.81    109.72 o
  17   2  16      641.57      751.66    163.66 o
  18   2  16      503.22      626.08    119.24 o
  19   2  16      160.94      154.14    125.63 o
  20   2  16       80.66      100.15    148.93 o
  21   2  16      321.94      319.67    160.95 o
   0   4  16     7195.06     7014.99    171.42 o
   1   4  16     1213.76     1157.53     82.72 o
   2   4  16      216.60      260.06     87.12 o
   3   4  16      652.38      740.21     85.23 o
   4   4  16       88.95      146.83     73.06 o
   5   4  16     1005.99     1072.07     84.21 o
   6   4  16     8866.92     9458.07    141.06 o
   7   4  16      183.73      219.94    104.33 o
   8   4  16      614.03      736.43    111.37 o
   9   4  16      862.44     1005.66    144.15 o
  10   4  16      868.47      855.38    149.45 o
  11   4  16     1552.44     1505.18    106.00 o
  12   4  16     1694.46     1837.83    149.85 o
  13   4  16      159.66      114.87    120.40 o
  14   4  16     1011.32     1020.76    109.92 o
  15   4  16      255.99      332.24    130.63 o
  16   4  16      250.38      391.48    151.64 o
  17   4  16      666.06      861.83    171.06 o
  18   4  16     1018.92     1004.68    152.42 o
  19   4  16        5.67       16.59    151.59 o
  20   4  16     1050.09      909.20    143.61 o
   0   6  16      985.05      846.10    197.11 o
   1   6  16      182.26      229.43    137.03 o
   2   6  16      790.34      833.03    114.85 o
   3   6  16     8763.08     8290.32    378.36 o
   4   6  16      596.67      598.06    117.75 o
   5   6  16     1032.83      969.68    120.37 o
   6   6  16     1576.28     1685.44    147.40 o
   7   6  16      480.09      524.79    142.30 o
   8   6  16      256.76      261.51    117.97 o
   9   6  16     4045.84     4086.91    327.88 o
  10   6  16      506.84      468.00    109.52 o
  11   6  16     1268.24     1315.26    161.16 o
  12   6  16      590.38      325.21    115.43 o
  13   6  16      215.08      270.84    134.24 o
  14   6  16       29.47       49.87    173.03 o
  15   6  16     1582.36     1485.37    198.00 o
  16   6  16      101.33      132.03    153.74 o
  17   6  16      853.68      828.73    159.88 o
   0   8  16     1198.40     1235.93    234.18 o
   1   8  16      471.03      391.87    159.27 o
   2   8  16       15.36       11.08    156.11 o
   3   8  16      103.29       46.05    113.85 o
   4   8  16       56.02      126.78    223.26 o
   5   8  16       66.27       73.83    228.85 o
   6   8  16      859.65      684.56    234.76 o
   7   8  16       85.34       27.06    162.37 o
   8   8  16      313.82      167.08    238.27 o
   9   8  16       94.31      126.78    172.08 o
  10   8  16       96.16       79.13    248.26 o
  11   8  16       92.20       67.95    259.44 o
  12   8  16      831.09      671.61    193.57 o
  13   8  16       52.38       70.74    157.53 o
  14   8  16      171.10      190.32    204.14 o
   0  10  16     1767.22     1512.26    297.45 o
   1  10  16      124.85      103.06    161.28 o
   2  10  16      633.39      471.56    281.52 o
   3  10  16      592.03      504.80    284.17 o
   4  10  16      460.59      247.69    199.15 o
   5  10  16       22.87       80.60    287.38 o
   1   1  17     7966.91     7976.61    170.44 o
   2   1  17     4059.35     4308.00     76.52 o
   3   1  17      249.80      190.09     67.39 o
   4   1  17     2613.66     2789.24    111.64 o
   5   1  17     3164.98     3206.67     98.12 o
   6   1  17       20.27       83.91     83.92 o
   7   1  17     3069.18     3290.88    131.20 o
   8   1  17      581.77      636.98     89.91 o
   9   1  17       18.53      110.84    126.86 o
  10   1  17     5466.48     5765.97    304.87 o
  11   1  17     3384.76     3409.24    106.55 o
  12   1  17       20.27      139.34    109.64 o
  13   1  17     1618.36     1824.55    150.20 o
  14   1  17     2781.05     3044.49    126.70 o
  15   1  17      112.86      187.96    107.01 o
  16   1  17     2101.79     2436.34    324.84 o
  17   1  17      793.98      850.71    118.11 o
  18   1  17       12.87      -76.00    171.67 o
  19   1  17      911.34      852.90    126.69 o
  20   1  17      199.27      279.73    131.52 o
  21   1  17       61.27       15.30    137.64 o
   1   3  17      427.65      503.03     66.31 o
   2   3  17     1936.15     1998.16    103.24 o
   3   3  17       39.37       96.61     68.85 o
   4   3  17     1623.37     1746.51    106.28 o
   5   3  17     1807.75     1744.71     92.95 o
   6   3  17       69.76      193.08     99.45 o
   7   3  17     1400.30     1649.60    110.90 o
   8   3  17     2302.64     2213.51     99.76 o
   9   3  17       46.34      227.60    105.82 o
  10   3  17      459.08      442.12    106.93 o
  11   3  17      190.55      172.82    112.91 o
  12   3  17      260.94      247.56    100.00 o
  13   3  17      123.27      279.80    118.02 o
  14   3  17      830.82      961.60    107.06 o
  15   3  17      122.03       63.01    183.40 o
  16   3  17      321.59      319.81    132.51 o
  17   3  17      110.11      126.51    169.31 o
  18   3  17       44.37      -36.10    121.15 o
  19   3  17      362.13      389.56    154.57 o
  20   3  17      413.67      337.15    161.61 o
   1   5  17     2550.28     2448.98    120.23 o
   2   5  17      417.52      650.20    133.41 o
   3   5  17      122.20      113.72    107.03 o
   4   5  17     1160.27     1136.40     97.27 o
   5   5  17     4488.36     4506.36    168.04 o
   6   5  17       27.19      126.78    136.41 o
   7   5  17     3627.39     3891.67    200.28 o
   8   5  17     1648.39     1818.42    378.22 o
   9   5  17       54.01       61.46    117.86 o
  10   5  17      364.98      401.36    119.88 o
  11   5  17     2190.39     2268.30    172.57 o
  12   5  17      201.96      432.00    135.90 o
  13   5  17     1025.13     1084.04    161.66 o
  14   5  17       73.49      213.27    164.71 o
  15   5  17      153.89       13.03    141.77 o
  16   5  17      289.22      321.80    179.15 o
  17   5  17     1308.38     1243.97    156.32 o
  18   5  17       55.56      -17.80    139.63 o
   1   7  17      108.16      107.49    150.27 o
   2   7  17     1227.26     1131.90    127.54 o
   3   7  17       46.68       73.36    122.87 o
   4   7  17     1057.77      946.74    157.01 o
   5   7  17      171.32      340.63    215.32 o
   6   7  17       31.50       40.59    218.55 o
   7   7  17      198.13      163.85    155.31 o
   8   7  17      483.91      315.95    162.33 o
   9   7  17      199.73      162.00    116.89 o
  10   7  17     1151.37     1233.83    226.09 o
  11   7  17      102.38       95.40    123.03 o
  12   7  17       62.69       56.05    146.27 o
  13   7  17      393.65      231.95    152.01 o
  14   7  17      405.41      289.94    157.73 o
  15   7  17       32.22       -1.05    161.02 o
   1   9  17      746.44      477.34    153.46 o
   2   9  17       50.09      106.75    181.02 o
   3   9  17       28.21       47.06    184.43 o
   4   9  17       68.38      128.54    256.21 o
   5   9  17      356.70      258.57    261.80 o
   6   9  17       39.04        8.53    263.56 o
   7   9  17      375.71      398.88    188.85 o
   8   9  17      156.54      220.32    277.39 o
   9   9  17       44.62      102.07    199.73 o
   0   0  18    26246.83    27911.74    249.22 o
   2   0  18     1227.70     1524.58    103.38 o
   4   0  18      913.15      876.86     87.06 o
   6   0  18     5243.22     5332.07    194.32 o
   8   0  18     1619.97     1659.76    137.99 o
  10   0  18      833.22      759.89    187.40 o
  12   0  18     9889.28    11303.43    201.80 o
  14   0  18     1096.22     1194.43    213.88 o
  16   0  18      377.93      410.06    160.61 o
  18   0  18      894.24      729.28    243.58 o
  20   0  18      636.24      507.15    191.51 o
   0   2  18     2994.31     3124.95     98.61 o
   1   2  18      252.90      291.55     75.53 o
   2   2  18      753.84      698.82     71.05 o
   3   2  18     6537.07     6670.02     94.79 o
   4   2  18      663.58      646.58     77.14 o
   5   2  18      418.40      382.23     73.19 o
   6   2  18        1.23       76.73     88.50 o
   7   2  18       77.08       35.38    127.19 o
   8   2  18      290.95      310.37     90.89 o
   9   2  18     2953.75     3019.16    298.56 o
  10   2  18      342.61      234.04    109.60 o
  11   2  18     1377.66     1650.04    139.90 o
  12   2  18     1243.24     1169.56    143.58 o
  13   2  18      230.22       53.40    119.77 o
  14   2  18      177.97      276.20    121.04 o
  15   2  18     2073.20     2233.43    360.00 o
  16   2  18      139.37      254.61    117.48 o
  17   2  18      857.05      976.41    173.79 o
  18   2  18       28.29      -13.18    124.90 o
  19   2  18       68.34      156.45    151.06 o
  20   2  18       48.94      -16.71    195.41 o
   0   4  18     1878.60     1973.19    188.90 o
   1   4  18       12.16       21.66     78.26 o
   2   4  18      225.66      207.17     72.93 o
   3   4  18      157.08      132.74     79.34 o
   4   4  18      107.13      167.11     90.36 o
   5   4  18       50.26      167.36     91.95 o
   6   4  18     8563.58     8689.52    166.28 o
   7   4  18      221.08      379.17    199.59 o
   8   4  18      558.19      681.53    113.13 o
   9   4  18       19.85       -6.44    114.96 o
  10   4  18     1119.89     1350.91    149.75 o
  11   4  18      256.63      506.03    121.39 o
  12   4  18      396.88      555.09    149.00 o
  13   4  18       17.15      145.29    125.01 o
  14   4  18      434.67      463.65    135.40 o
  15   4  18      293.62      429.65    164.09 o
  16   4  18      364.54      277.25    123.34 o
  17   4  18       32.12        2.30    149.75 o
  18   4  18     1387.47     1292.16    167.69 o
  19   4  18       11.18      -93.40    166.19 o
   0   6  18      759.60      718.10    206.81 o
   1   6  18      292.29      414.43    118.41 o
   2   6  18      385.22      451.44    103.07 o
   3   6  18     2617.83     2748.72    159.93 o
   4   6  18      488.90      494.41    118.55 o
   5   6  18      327.36      514.13    123.16 o
   6   6  18     1016.97     1130.96    126.82 o
   7   6  18      323.76      322.82    125.89 o
   8   6  18      144.74      216.77    125.54 o
   9   6  18     1455.08     1555.02    132.75 o
  10   6  18      364.68      325.09    133.31 o
  11   6  18      552.21      543.83    118.78 o
  12   6  18      343.91      361.25    140.01 o
  13   6  18      271.56      250.70    144.43 o
  14   6  18       43.10        7.56    149.17 o
  15   6  18      403.49      395.83    135.20 o
  16   6  18       48.49       36.63    160.40 o
   0   8  18      339.48      323.87    166.20 o
   1   8  18      325.87      273.27    139.30 o
   2   8  18      134.98      170.87    137.70 o
   3   8  18      219.67      253.22    171.48 o
   4   8  18       44.85       39.71    169.72 o
   5   8  18      375.89      250.92    176.50 o
   6   8  18      112.45      157.96    241.50 o
   7   8  18      355.83      331.52    245.63 o
   8   8  18       39.90      123.84    180.61 o
   9   8  18      311.47      382.41    192.09 o
  10   8  18       13.22       19.12    266.79 o
  11   8  18      142.84      147.96    271.50 o
   1   1  19     3805.28     4264.43    192.21 o
   2   1  19     4449.42     4924.43     84.84 o
   3   1  19       65.51      176.07     85.66 o
   4   1  19     1769.05     1757.98     92.51 o
   5   1  19     2307.28     2406.45    131.18 o
   6   1  19       39.55      177.28    140.90 o
   7   1  19     2080.94     2012.60     98.73 o
   8   1  19      183.02      147.52    104.25 o
   9   1  19      122.85      213.43    105.24 o
  10   1  19     1583.74     1749.76    142.55 o
  11   1  19     2416.08     2661.79    121.88 o
  12   1  19       65.21      101.25    113.51 o
  13   1  19     2289.57     2590.32    131.33 o
  14   1  19      413.38      487.39    154.54 o
  15   1  19       32.10       64.88    115.18 o
  16   1  19      391.01      297.60    166.19 o
  17   1  19      649.42      442.07    124.57 o
  18   1  19      174.34      296.23    179.13 o
  19   1  19      370.11      296.79    136.17 o
  20   1  19       19.50       32.87    139.31 o
   1   3  19      625.09      802.68     74.79 o
   2   3  19     1245.35     1247.44     84.96 o
   3   3  19      133.78       89.35     81.14 o
   4   3  19     1074.75     1173.86     79.15 o
   5   3  19     1526.20     1592.56     88.82 o
   6   3  19      700.36      644.49     96.95 o
   7   3  19     1495.35     1762.38    116.63 o
   8   3  19     2190.16     2196.23    216.72 o
   9   3  19        8.78       74.33    138.92 o
  10   3  19      912.40      937.94    119.77 o
  11   3  19      493.05      686.57    103.25 o
  12   3  19      272.00      259.44    146.32 o
  13   3  19      314.20      576.79    154.96 o
  14   3  19      346.60      469.68    128.21 o
  15   3  19       68.31       82.95    113.75 o
  16   3  19      931.14      994.85    123.98 o
  17   3  19      307.18      307.96    181.47 o
  18   3  19      256.86      250.57    133.63 o
  19   3  19      407.87      342.89    164.23 o
   1   5  19     1280.41     1257.60    105.87 o
   2   5  19       12.51      -58.81     98.56 o
   3   5  19       51.76       66.17     88.67 o
   4   5  19      414.94      488.30     82.02 o
   5   5  19     4487.11     4519.25    249.86 o
   6   5  19       60.05      166.27    143.72 o
   7   5  19     3022.80     3217.31    118.75 o
   8   5  19      535.31      527.67    149.24 o
   9   5  19       16.16      100.04    107.73 o
  10   5  19       20.60       36.00    124.06 o
  11   5  19      906.86      856.26    116.61 o
  12   5  19      168.86      114.13    133.94 o
  13   5  19      294.14      324.90    139.90 o
  14   5  19        8.06       15.51    173.22 o
  15   5  19       22.26      131.40    148.86 o
  16   5  19      254.34      171.96    189.76 o
  17   5  19      930.01      815.37    145.40 o
   1   7  19      133.99      146.28    128.64 o
   2   7  19      897.05      967.67    162.94 o
   3   7  19       75.22       49.62    126.14 o
   4   7  19     1221.50     1102.16    141.01 o
   5   7  19       58.62       44.12    161.49 o
   6   7  19       35.37      137.37    233.85 o
   7   7  19      207.72      281.51    167.67 o
   8   7  19      632.42      639.26    175.06 o
   9   7  19      121.82      125.62    143.82 o
  10   7  19      667.19      702.20    130.73 o
  11   7  19      177.12      197.91    150.90 o
  12   7  19        9.16      -71.79    154.69 o
  13   7  19        4.77      101.43    195.34 o
  14   7  19      497.98      202.68    286.22 o
   1   9  19      997.62      654.48    161.08 o
   2   9  19       79.28       14.21    194.76 o
   3   9  19        3.73      -84.71    277.68 o
   4   9  19       36.36      -43.53    191.20 o
   5   9  19      111.88      181.49    196.20 o
   6   9  19       92.78      105.01    279.44 o
   0   0  20    15229.57    17807.89    255.12 o
   2   0  20     3824.47     3989.49    106.55 o
   4   0  20     5669.70     5697.12    111.31 o
   6   0  20      751.54      795.48    129.44 o
   8   0  20      185.11      277.39    132.08 o
  10   0  20     2171.80     1980.57    144.77 o
  12   0  20     6035.26     6098.08    184.59 o
  14   0  20      296.63      257.68    228.56 o
  16   0  20      466.06      558.33    172.68 o
  18   0  20      640.31      632.18    184.45 o
   0   2  20     1240.90     1200.41    132.13 o
   1   2  20     2494.63     2673.87     82.52 o
   2   2  20       95.79      159.93     67.37 o
   3   2  20      691.23      859.52     93.08 o
   4   2  20       16.18       74.37     74.15 o
   5   2  20     1521.54     1489.00    110.57 o
   6   2  20     1355.06     1394.19    131.22 o
   7   2  20      156.09      183.65    132.64 o
   8   2  20      657.87      737.79     98.91 o
   9   2  20     1360.37     1523.18    132.84 o
  10   2  20      462.86      369.94    143.40 o
  11   2  20     1147.69     1369.24    246.39 o
  12   2  20      599.91      579.51    124.22 o
  13   2  20      126.71       86.31    108.36 o
  14   2  20      361.61      394.71    115.54 o
  15   2  20     1552.70     1617.05    168.80 o
  16   2  20      100.93      152.51    121.24 o
  17   2  20      205.21      198.66    149.46 o
  18   2  20      412.02      446.88    134.37 o
  19   2  20        1.12       77.47    161.61 o
   0   4  20     1048.49     1323.01    195.94 o
   1   4  20      191.06      199.69     85.92 o
   2   4  20      888.13     1048.53     99.25 o
   3   4  20       88.36      174.18     85.05 o
   4   4  20      920.42      990.09     88.37 o
   5   4  20       17.70      -84.41     90.06 o
   6   4  20     5429.19     5829.23    162.03 o
   7   4  20       43.70       38.60    102.09 o
   8   4  20     1077.11      999.99    108.12 o
   9   4  20      218.72      333.71    148.30 o
  10   4  20      329.54      303.07    154.58 o
  11   4  20       43.39      115.88    128.33 o
  12   4  20      468.06      599.36    132.62 o
  13   4  20      209.18      375.38    119.28 o
  14   4  20      436.91      491.68    123.74 o
  15   4  20      167.83      115.05    148.66 o
  16   4  20       90.53      105.39    131.45 o
  17   4  20       59.32      -57.27    197.18 o
   0   6  20      227.92      323.87    148.55 o
   1   6  20      126.48      271.82    149.12 o
   2   6  20      119.73      152.60    128.00 o
   3   6  20      916.78     1000.63    157.26 o
   4   6  20      231.17      265.21    157.46 o
   5   6  20      509.97      540.31    129.85 o
   6   6  20      369.54      389.27    112.84 o
   7   6  20      555.67      321.62    162.86 o
   8   6  20      307.01      272.63    115.22 o
   9   6  20     1112.05     1090.34    124.38 o
  10   6  20        9.43       41.38    140.65 o
  11   6  20      136.13      168.10    122.98 o
  12   6  20      257.97      280.51    127.65 o
  13   6  20       33.29       20.65    133.80 o
  14   6  20      106.85       71.01    157.72 o
   0   8  20     1132.39      810.20    264.77 o
   1   8  20       84.57       99.69    144.31 o
   2   8  20      390.83      283.82    149.35 o
   3   8  20      537.87      419.29    185.02 o
   4   8  20      187.60       91.48    249.74 o
   5   8  20      196.33       95.89    259.45 o
   6   8  20      153.43      183.55    191.49 o
   7   8  20       88.91       64.42    270.91 o
   8   8  20      174.34      128.25    192.38 o
   9   8  20      231.96      217.38    275.92 o
   1   1  21     1692.33     1976.90     78.65 o
   2   1  21      378.87      452.13     69.17 o
   3   1  21      258.57      385.35     67.68 o
   4   1  21      837.22      969.01    105.27 o
   5   1  21       31.75        4.74    107.24 o
   6   1  21      368.01      419.05    108.99 o
   7   1  21      200.82      175.03     96.29 o
   8   1  21      225.60      126.36    110.19 o
   9   1  21       30.74        9.22    112.80 o
  10   1  21      638.93      627.30    119.56 o
  11   1  21      706.58      658.07    106.38 o
  12   1  21      110.24      148.66    106.46 o
  13   1  21      887.87      838.30    114.28 o
  14   1  21      229.45      228.41    161.51 o
  15   1  21       31.08       21.28    120.29 o
  16   1  21      197.46      200.93    126.15 o
  17   1  21       55.01      228.48    181.04 o
  18   1  21       44.16      158.43    136.92 o
   1   3  21      549.27      622.26     97.03 o
   2   3  21     1566.54     1634.53    102.25 o
   3   3  21       52.63       58.30     95.90 o
   4   3  21     2511.48     2760.87    233.62 o
   5   3  21     1507.21     1640.97    119.45 o
   6   3  21      123.11      206.08    115.56 o
   7   3  21      438.17      451.59    116.29 o
   8   3  21     2084.85     2091.75    127.58 o
   9   3  21      215.89      241.12    164.73 o
  10   3  21     1374.72     1497.11    115.24 o
  11   3  21      503.48      500.68    110.34 o
  12   3  21       56.36       68.77    112.96 o
  13   3  21      272.87      168.32    139.05 o
  14   3  21     1111.44     1137.62    219.47 o
  15   3  21       25.30      -53.83    125.42 o
  16   3  21     1043.80      922.29    190.13 o
  17   3  21      660.87      732.02    138.42 o
   1   5  21      697.82      680.78    124.45 o
   2   5  21        7.21      -57.10    104.29 o
   3   5  21      198.93      216.62    104.48 o
   4   5  21       15.26      113.11     85.94 o
   5   5  21     1663.84     1698.31    132.06 o
   6   5  21      184.47      387.37    127.44 o
   7   5  21     2078.37     2049.02    137.11 o
   8   5  21      272.42      224.25    130.18 o
   9   5  21       53.42       80.50    115.40 o
  10   5  21       80.66       82.44    116.79 o
  11   5  21      227.51      192.05    137.06 o
  12   5  21       68.03        6.23    141.26 o
  13   5  21      179.61       87.33    148.85 o
  14   5  21       20.71       79.00    185.43 o
  15   5  21      176.62      152.35    158.81 o
   1   7  21      111.89      111.76    168.99 o
   2   7  21     1035.15     1148.79    143.32 o
   3   7  21       34.10      -81.80    170.35 o
   4   7  21     1361.37     1263.92    150.20 o
   5   7  21      166.81      131.19    246.21 o
   6   7  21       10.50      -81.77    172.37 o
   7   7  21       12.94      112.95    253.26 o
   8   7  21     1017.41      908.45    192.10 o
   9   7  21       16.30      -11.15    129.98 o
  10   7  21      786.83      599.46    160.27 o
  11   7  21       14.90       15.40    160.01 o
   0   0  22     1110.44     1360.68    192.41 o
   2   0  22     2494.13     2670.21    104.97 o
   4   0  22     1187.76     1553.69    142.98 o
   6   0  22      130.48      214.14    134.43 o
   8   0  22      627.33      758.39    141.50 o
  10   0  22      903.08      740.76    150.04 o
  12   0  22     3800.27     3890.70    181.00 o
  14   0  22      443.07      450.07    172.97 o
  16   0  22      369.84      403.89    186.79 o
  18   0  22      641.63      676.60    198.86 o
   0   2  22     2378.13     2797.04    410.79 o
   1   2  22     2094.80     2333.52    107.28 o
   2   2  22       21.78       74.10     71.90 o
   3   2  22     1229.27     1361.57    105.06 o
   4   2  22      351.25      345.79     97.28 o
   5   2  22     1302.25     1499.96    157.84 o
   6   2  22      330.76      304.56    113.92 o
   7   2  22      643.87      725.96    116.79 o
   8   2  22       98.35       62.83    119.92 o
   9   2  22      967.02     1126.91    125.26 o
  10   2  22        4.09       30.11    121.07 o
  11   2  22      507.00      568.90    128.34 o
  12   2  22      394.87      396.73    160.39 o
  13   2  22       48.92       44.89    162.98 o
  14   2  22       61.50      100.76    123.40 o
  15   2  22      624.28      600.46    129.16 o
  16   2  22      118.32       28.24    185.74 o
  17   2  22      346.68      253.57    138.94 o
   0   4  22      360.40      458.31    145.02 o
   1   4  22       82.79      208.75     93.90 o
   2   4  22      505.29      635.27     94.31 o
   3   4  22      333.58      328.28     94.21 o
   4   4  22     1189.14     1383.58     99.92 o
   5   4  22       35.85       82.73    124.80 o
   6   4  22     1554.49     1598.49    115.15 o
   7   4  22       40.19       13.50    107.93 o
   8   4  22      813.21      684.32    131.02 o
   9   4  22      250.17      101.60    136.93 o
  10   4  22      151.64      260.43    132.72 o
  11   4  22       11.99       23.97    119.35 o
  12   4  22      366.00      403.47    144.76 o
  13   4  22      102.45      141.19    145.23 o
  14   4  22       92.51      146.21    132.70 o
  15   4  22      135.21       71.34    156.88 o
  16   4  22      234.96       18.83    283.57 o
   0   6  22      861.83      954.92    169.74 o
   1   6  22      108.24       77.84    130.38 o
   2   6  22      190.01      223.04    162.84 o
   3   6  22      416.25      548.10    164.72 o
   4   6  22      357.13      182.62    135.56 o
   5   6  22      632.11      582.17    173.86 o
   6   6  22      624.77      678.26    142.65 o
   7   6  22      583.44      539.33    141.19 o
   8   6  22      104.08      194.57    126.03 o
   9   6  22      610.22      498.05    150.34 o
  10   6  22        3.54       -1.41    181.06 o
  11   6  22       82.88       94.77    188.86 o
  12   6  22      379.43      458.96    197.80 o
   0   8  22      785.72      626.89    268.58 o
   1   8  22       29.77      125.22    160.24 o
   2   8  22      493.12      473.12    157.15 o
   3   8  22      448.19      274.88    195.77 o
   4   8  22      126.18       22.36    270.92 o
   5   8  22       96.48      143.25    203.26 o
   6   8  22      121.19       82.66    282.98 o
   1   1  23     1178.51     1386.15     87.65 o
   2   1  23      397.71      507.27     80.37 o
   3   1  23       69.11      137.13     97.24 o
   4   1  23     1436.79     1460.95     84.46 o
   5   1  23      525.32      688.83    114.81 o
   6   1  23      169.81       79.34    114.75 o
   7   1  23      395.61      485.32    119.39 o
   8   1  23      880.99      830.24    107.49 o
   9   1  23      243.17      202.01    107.35 o
  10   1  23     1041.52     1147.52    158.28 o
  11   1  23      645.42      733.54    159.84 o
  12   1  23       58.37      347.25    162.44 o
  13   1  23      803.90      887.69    125.50 o
  14   1  23      142.80       88.20    123.96 o
  15   1  23       11.26      133.85    182.31 o
  16   1  23      376.99      290.71    158.52 o
  17   1  23      285.31      116.16    163.54 o
   1   3  23      613.30      684.93    120.07 o
   2   3  23     1282.80     1447.75    105.80 o
   3   3  23      145.50      277.46    104.75 o
   4   3  23      454.35      392.92    117.61 o
   5   3  23      913.75      935.51    124.39 o
   6   3  23        7.23      -79.38    125.94 o
   7   3  23      638.90      621.31    126.88 o
   8   3  23      987.55      991.20    114.98 o
   9   3  23       22.34       -0.55    130.52 o
  10   3  23      477.77      635.75    115.78 o
  11   3  23      521.09      694.19    122.40 o
  12   3  23        7.60        3.29    120.10 o
  13   3  23      443.26      484.77    127.25 o
  14   3  23      488.05      495.83    187.20 o
  15   3  23        2.41       17.59    157.89 o
  16   3  23      224.59      319.75    202.97 o
   1   5  23      302.21      335.77    125.46 o
   2   5  23      140.34      152.21    131.58 o
   3   5  23       45.36       84.95    100.31 o
   4   5  23      184.49      251.74    115.95 o
   5   5  23      675.75      753.72    118.36 o
   6   5  23       17.34       76.43    194.73 o
   7   5  23      907.29      893.47    139.59 o
   8   5  23      107.68      208.42    121.77 o
   9   5  23       98.54      111.72    171.88 o
  10   5  23      153.61      161.84    189.14 o
  11   5  23       71.27      -49.91    188.03 o
  12   5  23       54.34      -78.30    189.79 o
  13   5  23      257.31      310.94    162.29 o
   1   7  23      269.89      362.48    144.15 o
   2   7  23      124.31      117.07    146.60 o
   3   7  23       52.77       59.44    185.01 o
   4   7  23      543.73      475.08    268.87 o
   5   7  23       25.75       23.24    183.84 o
   6   7  23       19.74      -45.89    275.03 o
   7   7  23      157.52       10.00    194.73 o
   8   7  23      396.62      378.88    202.09 o
   0   0  24     2523.17     2933.18    153.60 o
   2   0  24      179.80      229.92    140.50 o
   4   0  24      105.07      102.07    142.66 o
   6   0  24      421.50      518.32    145.91 o
   8   0  24      217.86      -40.01    209.73 o
  10   0  24      295.63      337.40    163.55 o
  12   0  24      750.91      716.91    172.39 o
  14   0  24      742.07      678.96    258.58 o
  16   0  24       10.40     -253.26    276.21 o
   0   2  24      909.98     1149.37    148.73 o
   1   2  24      179.56      287.36     78.29 o
   2   2  24       30.88      117.07     92.79 o
   3   2  24     1805.29     2029.39    127.91 o
   4   2  24       39.34      125.43    105.36 o
   5   2  24      779.42      794.36    126.88 o
   6   2  24      649.43      756.22    144.29 o
   7   2  24      322.07      361.52    126.94 o
   8   2  24      118.67      227.12    110.27 o
   9   2  24     1287.02     1390.64    122.39 o
  10   2  24       30.88       -0.87    115.69 o
  11   2  24      481.97      425.26    120.60 o
  12   2  24      353.90      272.91    126.96 o
  13   2  24      274.67      297.12    132.39 o
  14   2  24        9.03       70.33    152.69 o
  15   2  24      456.42      524.08    161.31 o
   0   4  24     1536.58     1533.73    168.88 o
   1   4  24      314.35      343.49    111.87 o
   2   4  24      151.67      269.61     92.60 o
   3   4  24      308.83      285.70     99.79 o
   4   4  24      647.19      716.49    140.59 o
   5   4  24       15.93      170.41    131.62 o
   6   4  24      862.63     1114.45    230.05 o
   7   4  24      170.21       58.39    122.08 o
   8   4  24      493.89      539.19    140.08 o
   9   4  24      142.73      109.74    124.11 o
  10   4  24       54.27       88.45    125.93 o
  11   4  24       38.63       89.46    132.39 o
  12   4  24      281.44      249.59    132.91 o
  13   4  24       44.07      174.48    137.88 o
  14   4  24      354.13      385.65    197.38 o
   0   6  24      275.61       85.60    252.98 o
   1   6  24       84.17       38.01    175.34 o
   2   6  24       31.86       58.30    177.00 o
   3   6  24      337.59      284.60    176.79 o
   4   6  24        3.39       -1.38    124.90 o
   5   6  24      224.80      215.03    256.21 o
   6   6  24      123.15      249.10    151.65 o
   7   6  24      233.16      306.68    186.44 o
   8   6  24       46.24       -3.32    155.53 o
   9   6  24      380.90      352.79    138.01 o
  10   6  24        5.57       59.38    141.08 o
   1   1  25      248.97      325.45     85.97 o
   2   1  25      819.89     1074.13     82.53 o
   3   1  25      106.93      131.26     85.31 o
   4   1  25      956.53     1148.90    138.42 o
   5   1  25      263.32      405.35    106.37 o
   6   1  25       24.39       97.19    109.08 o
   7   1  25      296.05      319.00    156.44 o
   8   1  25      895.16     1092.65    158.27 o
   9   1  25      104.45       54.84    162.08 o
  10   1  25      145.37      178.20    115.72 o
  11   1  25      255.22      313.16    212.09 o
  12   1  25        5.77      -70.48    126.64 o
  13   1  25      252.83      291.25    153.16 o
  14   1  25      144.30      198.66    192.08 o
  15   1  25       32.93       56.44    139.82 o
   1   3  25       96.90      274.50     99.15 o
   2   3  25      878.02     1074.54    115.10 o
   3   3  25       63.28      128.46    128.87 o
   4   3  25     1050.25     1198.20    102.45 o
   5   3  25      388.69      471.20    160.25 o
   6   3  25        4.24       10.42    114.50 o
   7   3  25      333.72      318.94    118.87 o
   8   3  25      878.98      757.11    174.08 o
   9   3  25       27.64       81.52    172.94 o
  10   3  25      634.05      803.60    181.17 o
  11   3  25      250.36      254.45    148.75 o
  12   3  25       22.19       61.12    153.01 o
  13   3  25      312.55      267.59    159.95 o
   1   5  25      426.26      419.85    140.78 o
   2   5  25      394.74      391.16    142.47 o
   3   5  25      114.57       18.98    175.75 o
   4   5  25       62.75       86.83    124.48 o
   5   5  25      352.40      412.48    127.92 o
   6   5  25       52.45      -31.71    126.56 o
   7   5  25      228.33      365.44    187.20 o
   8   5  25      105.11      232.91    151.44 o
   9   5  25       50.35      -23.51    134.04 o
  10   5  25      143.89      162.89    135.69 o
  11   5  25      159.40      217.97    201.50 o
   1   7  25      162.61      268.65    140.05 o
   2   7  25      196.62       21.21    165.68 o
   3   7  25       44.40      139.72    286.21 o
   0   0  26      965.79     1332.67    156.21 o
   2   0  26      267.84      451.41    124.22 o
   4   0  26       20.89       43.24    153.55 o
   6   0  26      895.33      862.55    166.80 o
   8   0  26      279.52      491.25    241.21 o
  10   0  26      115.19      207.67    251.21 o
  12   0  26      375.42      332.40    266.51 o
  14   0  26      347.21      469.19    205.32 o
   0   2  26       42.98       23.95    195.32 o
   1   2  26      315.87      392.78     85.80 o
   2   2  26      114.21      195.45    101.65 o
   3   2  26     1434.41     1644.02    107.97 o
   4   2  26       42.38      -91.77    162.95 o
   5   2  26      193.33      282.18    149.28 o
   6   2  26      315.63      284.80    117.26 o
   7   2  26      286.96      458.37    185.32 o
   8   2  26       33.69       29.49    139.24 o
   9   2  26      927.89      962.98    125.71 o
  10   2  26       51.96       26.16    125.93 o
  11   2  26      258.48      137.29    131.62 o
  12   2  26      128.67      206.41    155.19 o
  13   2  26      147.97      234.45    140.40 o
   0   4  26      538.29      523.03    241.51 o
   1   4  26      191.52      334.95    138.81 o
   2   4  26       23.46       30.43     98.23 o
   3   4  26      112.42      158.12    120.38 o
   4   4  26       26.13       54.18     99.74 o
   5   4  26       44.28      107.34    124.78 o
   6   4  26      441.30      388.42    147.93 o
   7   4  26       38.51      129.32    148.33 o
   8   4  26      271.37      352.17    153.76 o
   9   4  26      118.71      181.84    154.62 o
  10   4  26       27.40       56.34    136.74 o
  11   4  26       35.72       69.25    162.96 o
   0   6  26      262.13      182.67    192.97 o
   1   6  26       64.70       29.11    136.10 o
   2   6  26      167.01      -98.35    161.10 o
   3   6  26      635.38      491.88    167.97 o
   4   6  26      100.97       89.42    195.91 o
   5   6  26       12.95       86.19    280.62 o
   6   6  26      156.40      126.49    198.26 o
   1   1  27      194.48      332.15     86.56 o
   2   1  27      199.73      219.78    100.91 o
   3   1  27       27.05      -27.35     94.43 o
   4   1  27      113.25      103.86    165.14 o
   5   1  27      459.51      474.30    118.08 o
   6   1  27        6.02      -90.90    118.35 o
   7   1  27      424.12      618.63    175.14 o
   8   1  27      231.86      357.83    221.21 o
   9   1  27       10.12      -62.78    146.26 o
  10   1  27      125.43      255.61    156.04 o
  11   1  27      119.26      248.55    154.19 o
  12   1  27       18.52      137.06    159.96 o
   1   3  27      141.46      262.67    121.44 o
   2   3  27      501.06      594.44    100.07 o
   3   3  27        4.68       22.69    139.60 o
   4   3  27      515.28      499.88    183.12 o
   5   3  27      190.60      227.03    144.58 o
   6   3  27       21.46       57.09    124.71 o
   7   3  27      255.82       31.89    161.20 o
   8   3  27      317.20      346.49    187.53 o
   9   3  27        8.55       86.00    161.49 o
  10   3  27      489.89      358.15    140.07 o
   1   5  27      393.33      340.58    172.67 o
   2   5  27        0.02      -11.06    134.87 o
   3   5  27       23.83      106.04    154.76 o
   4   5  27       96.47       69.13    188.26 o
   5   5  27      140.52        4.15    158.44 o
   6   5  27      199.12      285.07    139.25 o
   0   0  28      301.21      269.16    232.09 o
   2   0  28      178.44      140.02    167.23 o
   4   0  28       62.41      102.95    244.73 o
   6   0  28      608.49      701.60    182.97 o
   8   0  28      319.10      377.41    187.38 o
  10   0  28       93.75       34.71    277.09 o
   0   2  28       87.92       48.74    173.88 o
   1   2  28      155.69      179.73    101.71 o
   2   2  28       16.70      167.56    124.73 o
   3   2  28      598.42      572.61    156.39 o
   4   2  28        4.08      128.67    145.26 o
   5   2  28      149.42       68.60    181.89 o
   6   2  28       50.36      119.20    151.92 o
   7   2  28      278.90      433.77    133.00 o
   8   2  28       23.93       17.26    153.28 o
   9   2  28      493.90      535.14    160.84 o
  10   2  28       53.39      149.72    161.56 o
   0   4  28      546.29      714.54    192.97 o
   1   4  28       38.56      140.88    188.90 o
   2   4  28      201.94      142.63    153.29 o
   3   4  28       58.97       13.86    117.64 o
   4   4  28      122.70      106.72    133.71 o
   5   4  28       11.69       69.48    157.68 o
   6   4  28      290.65      405.36    139.77 o
   7   4  28       16.76       64.72    139.86 o
   1   1  29       44.45        6.87     97.48 o
   2   1  29      105.90      184.02    129.67 o
   3   1  29      100.58        4.64    131.34 o
   4   1  29       21.63      -57.46    152.57 o
   5   1  29      294.82      308.82    133.43 o
   6   1  29        6.92      116.70    157.13 o
   7   1  29      353.44      222.62    212.97 o
   8   1  29       92.77       75.00    162.24 o
   9   1  29        0.23       16.19    161.27 o
   1   3  29      130.25      205.75    191.12 o
   2   3  29      812.10      950.54    110.85 o
   3   3  29        7.17       72.26    119.66 o
   4   3  29      450.12      492.98    159.12 o
   5   3  29       34.15      159.95    157.96 o
   6   3  29       12.95      -53.26    162.22 o
   7   3  29      170.00      220.62    139.78 o
   0   0  30      267.28      197.97    190.03 o
   2   0  30      206.92      298.86    189.73 o
   4   0  30       79.72       44.12    276.21 o
   6   0  30     1444.70     1664.59    207.71 o
   0   2  30       63.20       86.77    190.90 o
   1   2  30      136.43      123.33    155.44 o
   2   2  30       72.73       95.17    112.89 o
   3   2  30      266.90       58.28    138.63 o
   4   2  30       17.70      207.81    193.74 o
   5   2  30      103.36      140.06    141.33 o
   1   1  31      148.21      252.68    202.38 o
 
